# Supplementary material for: The activity of cell-free supernatant of Lactobacillus crispatus M247: a promising treatment against vaginal infections
Source: Front Cell Infect Microbiol. 2025 Jun 11;15:1586442. doi: 10.3389/fcimb.2025.1586442 (PMC12187682; doi:10.3389/fcimb.2025.1586442)
Supplement: Supplementary Table 2 — Peptides detected by proteomic analysis. [file Table2.xlsx]

## Sheet: Proteins
Accession	Description
A0A921FKU3	ABC transporter permease OS=Lactobacillus crispatus OX=47770 GN=K8V23_07745 PE=4 SV=1
Confidence	Sequence
High	TITVAGVK
A0A2N5KXA3	ABC transporter substrate-binding protein OS=Lactobacillus crispatus OX=47770 GN=CYJ79_07975 PE=4 SV=1
Confidence	Sequence
High	GDDLTIAR
K1MS77	Aggregation promoting factor-like surface protein OS=Lactobacillus crispatus FB077-07 OX=883092 GN=HMPREF9249_01497 PE=4 SV=1
Confidence	Sequence
High	TTTTSSYSSTATGSEASAK
High	YGSWSAAK
High	YQLSSSYLNGDYSAANQER
Q5W5V4	Aggregation-promoting factor OS=Lactobacillus crispatus OX=47770 GN=apf PE=4 SV=1
Confidence	Sequence
High	NPEATGQTLASNTSWK
High	YQLSASYLNGDYSAANQER
High	ESGGSYGASNGQYVGK
High	NVSDNAITVYNSYK
A0A135ZF41	Arylsulfatase OS=Lactobacillus crispatus OX=47770 GN=ERD32_08375 PE=4 SV=1
Confidence	Sequence
High	VTPYQALLTEVHK
High	STYNSDYTTYANGLK
A0A4Q0LUV9	Cell division protein OS=Lactobacillus crispatus OX=47770 GN=ERD32_02980 PE=4 SV=1
Confidence	Sequence
High	VTTINVAPLYNIK
High	YIATSATATPELFYK
High	AFGEGQSQQVSELR
High	ADVTVATAADK
High	ILTPVNTPEQAR
High	AITNGTAVNNDATATIAQVNEADAAIVSAK
High	LLQDINEATSVK
A0A109DF58	choloylglycine hydrolase OS=Lactobacillus crispatus OX=47770 GN=AEL95_02845 PE=3 SV=1
Confidence	Sequence
High	LITYDMLTKPTFNHQN
High	TEEENVDNYFHILHSVEQQK
High	MQASPLHWLIADK
High	MCTSIIFSPQDHYFGR
High	GLDQVGPDAFEYTIYSDGTNLDK
High	QINVVDMNKEDLDSAK
High	GLGMAGLNYPDNATYYDVVDGK
High	MQASPLHWLIADK
High	INIVDINFSDK
A0A135ZG11	Copper oxidase OS=Lactobacillus crispatus OX=47770 GN=ERD32_05870 PE=3 SV=1
Confidence	Sequence
High	FAPDNSVIPDTLFKPEIPEIAEDLPVR
High	FAPDNSVIPDTLFKPEIPEIAEDLPVRK
High	ADYDAMGVFGETPLINGTVRPYVDVTTQK
High	NYGVDEFPVILQDR
High	DYHDGDVVNLYTDDFK
High	DGEKPFPNEYGYK
High	TWGYNAPLLGK
High	QQVSHAEYWDVTNTNSK
High	LLFLGGSNR
High	TLTDAFAK
High	DNQLDYR
K1PE20	DJ-1 family protein OS=Lactobacillus crispatus FB077-07 OX=883092 GN=HMPREF9249_00285 PE=4 SV=1
Confidence	Sequence
High	VVDDSLLDYDLVAFPGGMTGSANLR
High	HGMLYDYLADNIQDSL
High	LNVECDMVGLISK
A0A120DI73	DUF1002 domain-containing protein OS=Lactobacillus crispatus OX=47770 GN=AEL95_06965 PE=4 SV=1
Confidence	Sequence
High	GYSDAQLNNAVAGAK
High	NNITTITANQYK
High	YLNPSGDNFTTSSGVWSSAMIQK
High	TLTAPLNGGNYQTITVTGSDLVK
High	QVNAAQDEMNTLSGITQDNK
A0A120DIB5	DUF1269 domain-containing family protein OS=Lactobacillus crispatus OX=47770 GN=AEL95_05575 PE=4 SV=1
Confidence	Sequence
High	NQLASFPK
A0A7H9E7N3	DUF1906 domain-containing protein OS=Lactobacillus crispatus OX=47770 GN=GTO85_04325 PE=3 SV=1
Confidence	Sequence
High	TPTANAIIAFMDTIK
A0A6A1Z769	Endopeptidase OS=Lactobacillus crispatus OX=47770 GN=F8251_03920 PE=4 SV=1
Confidence	Sequence
High	VGGVLYYK
A0A5M9Z202	Extracellular solute-binding protein OS=Lactobacillus crispatus OX=47770 GN=F1C09_08465 PE=4 SV=1
Confidence	Sequence
High	AADVFEVPNDQLGQMAEAGYINPLSPSATK
High	NAGQIPVLK
A0A109DGV4	Foldase protein PrsA OS=Lactobacillus crispatus OX=47770 GN=prsA PE=3 SV=1
Confidence	Sequence
High	LPSFDSTDTTLDSSFK
K1N3X9	Glyceraldehyde-3-phosphate dehydrogenase OS=Lactobacillus crispatus FB077-07 OX=883092 GN=HMPREF9249_01134 PE=3 SV=1
Confidence	Sequence
High	YESPSFAYNGDHIVSSDVLNMTAGSIFDPTQTMVTTAGDK
High	KYESPSFAYNGDHIVSSDVLNMTAGSIFDPTQTMVTTAGDK
High	KYESPSFAYNGDHIVSSDVLNMTAGSIFDPTQTMVTTAGDK
High	YDTTHGTFNHEVSSTEDSIVVDGK
High	YESPSFAYNGDHIVSSDVLNMTAGSIFDPTQTMVTTAGDK
High	SYHVYAEPQAQNIPWVK
High	NDGVDFVLECTGFYTSK
High	TVAWYDNEYSFTCQMVR
High	VPVPDGSETELVSILSK
High	TIVYSVNEDTLTADDK
High	KVTADEVNEAMK
High	KVTADEVNEAMKK
High	AAAENIIPHTTGSAK
High	EFGIEVATMTTIHAYTGTQMTLDGPSR
High	TVAWYDNEYSFTCQMVR
High	AIGLVLPNLNGK
High	VLISAPAGNDLK
High	VTADEVNEAMK
High	VTADEVNEAMKK
High	KVTADEVNEAMK
High	RVLISAPAGNDLK
High	VTADEVNEAMK
High	RIMDLGEK
High	TLLHFATL
High	IGINGFGR
High	IMDLGEK
High	IMDLGEK
Q5W5V7	Iron-sulfur cluster biosynthesis family protein OS=Lactobacillus crispatus OX=47770 GN=ERD32_03775 PE=4 SV=1
Confidence	Sequence
High	YDTTMMGPNLVVDYANASLNLK
High	SDEGLLDGGVDIGNGAELIK
High	ILILIADDGGGK
High	LENDQGINIYTSK
High	MTGVEWR
V5ELU3	Large ribosomal subunit protein bL27 OS=Lactobacillus crispatus EM-LC1 OX=1328863 GN=rpmA PE=3 SV=1
Confidence	Sequence
High	QVSVYPAEEAK
D5H171	Large ribosomal subunit protein uL24 OS=Lactobacillus crispatus (strain ST1) OX=748671 GN=rplX PE=3 SV=1
Confidence	Sequence
High	EGTVLSVNVK
V5EN60	Large ribosomal subunit protein uL29 OS=Lactobacillus crispatus EM-LC1 OX=1328863 GN=rpmC PE=3 SV=1
Confidence	Sequence
High	ALTTDEMLEK
A0A6A1Z710	Lipoprotein OS=Lactobacillus crispatus OX=47770 GN=F8251_04345 PE=4 SV=1
Confidence	Sequence
High	NLGTVTLQDVVDYINK
High	NNDVDLVQSLAK
A0A135Z635	LPXTG cell wall anchor domain-containing protein OS=Lactobacillus crispatus OX=47770 GN=ERD32_11875 PE=4 SV=1
Confidence	Sequence
High	TPDVSKPGDVPAIVVVTYPDGSK
High	TPDVSKPGDVPAIVVVTYPDGSKDK
K1NFP0	LysM domain-containing protein OS=Lactobacillus crispatus FB077-07 OX=883092 GN=HMPREF9249_00522 PE=4 SV=1
Confidence	Sequence
High	AVQADTTDSSQQATTNTLK
High	VNANTAVPDK
High	QVAEANNTSLSVLEK
High	SDTSVPSSLK
High	LNDNIDPDK
High	YGSWSAAK
High	NLITPVASR
A0A109DDP8	Membrane transport protein MMPL domain-containing protein OS=Lactobacillus crispatus OX=47770 GN=AEL95_07320 PE=3 SV=1
Confidence	Sequence
High	AATQAVESVVQK
High	LESGTHALQSGATSLVSGANR
High	SGASQLQSGAVR
A0A109DFP8	NAD(P)-dependent oxidoreductase OS=Lactobacillus crispatus OX=47770 GN=AEL95_01955 PE=4 SV=1
Confidence	Sequence
High	LVDEGYDVIAAAR
A0A109DRM6	PDZ domain-containing protein OS=Lactobacillus crispatus OX=47770 GN=AEL95_06810 PE=3 SV=1
Confidence	Sequence
High	MVENQNNNNNLQQPR
High	VIALQGIPEGYR
High	GAVVSVINLK
High	TSGTMTTAYNDVK
K1NAX9	Penicillin-binding protein 2B OS=Lactobacillus crispatus FB077-07 OX=883092 GN=HMPREF9249_00656 PE=3 SV=1
Confidence	Sequence
High	TDSTVVSHQVPR
A0A5M9Z4H9	Peptidoglycan endopeptidase OS=Lactobacillus crispatus OX=47770 GN=F1C09_04355 PE=3 SV=1
Confidence	Sequence
High	ADYLSANPK
A0A6A1Z4S3	Phosphate-binding protein OS=Lactobacillus crispatus OX=47770 GN=F8251_08900 PE=3 SV=1
Confidence	Sequence
High	LVDHQVAITAIAPIVNK
High	SLTTQQLIDVYTGK
V5E147	Phosphocarrier protein HPr OS=Lactobacillus crispatus EM-LC1 OX=1328863 GN=Lc367_0566 PE=3 SV=1
Confidence	Sequence
High	FGSDVNLEYNGK
V5EPR9	PTS system glucitol/sorbitol-specific iia component OS=Lactobacillus crispatus EM-LC1 OX=1328863 GN=Lc367_0579 PE=4 SV=1
Confidence	Sequence
High	TPLANAIYFDPDIDQPLPNFK
High	FSTETPVSGFVFK
High	VDDDIVYEHI
A0A6G5W850	pullulanase OS=Lactobacillus crispatus OX=47770 GN=glgU PE=3 SV=1
Confidence	Sequence
High	DNAATATVQNQSNAK
A0A135YME3	Putative neprilysin OS=Lactobacillus crispatus OX=47770 GN=HMPREF3209_02498 PE=3 SV=1
Confidence	Sequence
High	NLMQDFADFAAGK
High	AMQELFENFAR
High	LQVDPTASLYENEVQFGR
A0A7H9E8L7	Pyridoxamine 5'-phosphate oxidase family protein OS=Lactobacillus crispatus OX=47770 GN=GTO85_06235 PE=4 SV=1
Confidence	Sequence
High	AIDASTIQYLEK
A0A135ZB87	Signal peptide protein, YSIRK family OS=Lactobacillus crispatus OX=47770 GN=CEE75_00270 PE=4 SV=1
Confidence	Sequence
High	DTEVTPTNDATTATPK
High	SDNSVTEPATTTNAEEK
High	VNAPAAPTAMK
A0A135Z649	Signal peptide protein, YSIRK family OS=Lactobacillus crispatus OX=47770 GN=ERD32_11720 PE=4 SV=1
Confidence	Sequence
High	HVTWYNSATDKDEWNK
High	IDDFDKYHPEVQTIDGTTR
High	SDSVDPSFKDENDKAADAPAGTK
High	VTGNAINPDNWVIR
High	DLIGPDEQPITDFKDIVK
High	LADGQTAEFPEYSVDQITGYDAYINGAK
High	MEGVYNSTTVNGPTPVAQWDQGNK
High	INADGTDAGEIIWNEWK
High	QTASLINNGSLTIIR
High	GVDTLYNSNATVLMSK
High	TLVPLISMGDGGLSTNTTLK
High	IMIQPTDSKDPSAR
High	INIPVNYGSEVSTDEAGIK
High	DLIGPDEQPITDFK
High	VNDDTNLYVER
High	TVNNENVLNVSK
High	YDFSISDTNVLQK
High	DSAFQTITYYSDWNKK
High	YGYSPISFYSSK
High	YLISANQWGNNSGQFMSK
High	IMIQPTDSKDPSAR
High	QTLSDLDANK
High	LIFDGVTANLNDRPLVDK
High	IEAENTTQVDKNTEGSVK
High	VTYADGSVDFVK
High	LNVEKPSGDTPATGAVDPK
High	STENASNSENPSTLINEGATVTINAK
High	IEAENTTQVDK
High	HYLYLQSK
High	TTDGFAWAK
High	VPYPKPQNPTGNLK
High	TIEYDVTGTGHSPINSVTQK
High	TTIPNDVWYVR
High	TAVSSVVQK
High	IMIQPTDSK
High	DSAFQTITYYSDWNK
High	SVVVDTFNK
High	NYLATNSISGK
High	YSEELTPSYPGVSVEQGK
V5ENE5	S-layer protein OS=Lactobacillus crispatus EM-LC1 OX=1328863 GN=Lc367_0409 PE=4 SV=1
Confidence	Sequence
High	TLNNVSYSQVSTK
High	TLPVMVDSR
A0A125P6L8	S-layer protein OS=Lactobacillus crispatus OX=47770 GN=AEL95_00510 PE=4 SV=1
Confidence	Sequence
High	TIMHNAYYYDKDAK
High	TIMHNAYYYDK
High	ATSSINGVDATLPVTVNVANGK
High	LNVSTVASEILK
High	AVVADVNAALK
High	GSVNVTAGLNGR
High	GTAVTDFSK
High	TIMHNAYYYDK
High	DMTVPSQSK
A0A4R6CRA1	S-layer protein OS=Lactobacillus crispatus OX=47770 GN=CEE75_10465 PE=4 SV=1
Confidence	Sequence
High	LEVTPFADHFPSTAAQAGMYR
High	DTDVYNADGTMQNHNGAK
High	AELFYHLVGTK
Q9Z4J9	S-layer protein OS=Lactobacillus crispatus OX=47770 GN=S-layer PE=4 SV=1
Confidence	Sequence
High	KGTEVTTYGGTYTFK
High	TIMHNAYYYDKDAK
High	YNSVTVAMNTTTINGK
High	FINADNIDGTKR
High	TIMHNAYYYDK
High	GTEVTTYGGTYTFK
High	LNVSTVASEILK
High	FINADNIDGTK
High	AYYEVIENGK
High	YNSVTVAMNTTTINGK
High	AVVADVNAALK
High	GTAVTDFSK
High	TIMHNAYYYDK
High	DMTVPSQSK
D5GXZ3	Small ribosomal subunit protein bS21 OS=Lactobacillus crispatus (strain ST1) OX=748671 GN=rpsU PE=3 SV=1
Confidence	Sequence
High	TIVHENESIDDALR
High	TIVHENESIDDALRR
V5EFC1	Small ribosomal subunit protein uS19 OS=Lactobacillus crispatus EM-LC1 OX=1328863 GN=rpsS PE=3 SV=1
Confidence	Sequence
High	LGEFVPTR
K1P3Z0	Surface layer protein A domain-containing protein OS=Lactobacillus crispatus FB077-07 OX=883092 GN=HMPREF9249_00524 PE=4 SV=1
Confidence	Sequence
High	LTDGTEMQILPDNSSK
A0A854PLP7	Surface layer protein A domain-containing protein OS=Lactobacillus crispatus OX=47770 GN=AYP82_00090 PE=4 SV=1
Confidence	Sequence
High	GGSYTIWNVK
A0A2N5L0N4	Surface layer protein A domain-containing protein OS=Lactobacillus crispatus OX=47770 GN=CYJ79_01430 PE=4 SV=1
Confidence	Sequence
High	SVSATVNNANPK
High	LYAVNQDGK
High	GQTIQLYFSNEAK
A0A4R6CVY3	Surface protein Rib OS=Lactobacillus crispatus OX=47770 GN=CEE75_01425 PE=4 SV=1
Confidence	Sequence
High	NAAGTVDQNNINTQLAK
High	AAYDNATEVTK
High	DVISGWVDATR
D5H305	Thiol peroxidase OS=Lactobacillus crispatus (strain ST1) OX=748671 GN=tpx PE=4 SV=1
Confidence	Sequence
High	ATGLLIPESGILAR
K1P134	Thioredoxin domain-containing protein OS=Lactobacillus crispatus FB077-07 OX=883092 GN=HMPREF9249_00558 PE=4 SV=1
Confidence	Sequence
High	FLAPFMPEIEKDFSDAK
High	LMIMGIPSFVVYQDGK
High	LMIMGIPSFVVYQDGK
High	TKDEVENFLR
High	IKELTEDQLK
High	DGSIDIAK
High	FLAPFMPEIEK
High	TVLEFSADWCPDCK
High	FLAPFMPEIEK
High	DEVENFLR
D5H1I1	Thioredoxin OS=Lactobacillus crispatus (strain ST1) OX=748671 GN=trxA PE=3 SV=1
Confidence	Sequence
High	MVEAINDQNFEEETK
High	MDVDQNQDTAK
High	MQSPVIDQLSEER
High	NLGIMAIPTLIVK
High	MQSPVIDQLSEER
High	MDVDQNQDTAK
High	QDVNFYK
High	MVEAINDQNFEEETK
High	MVEAINDQNFEEETK
A0A2N5KZD5	Thioredoxin reductase OS=Lactobacillus crispatus OX=47770 GN=trxB PE=3 SV=1
Confidence	Sequence
High	VPGIFALGDVR
A0A120DNU3	Translation initiation factor IF-1 OS=Lactobacillus crispatus OX=47770 GN=infA PE=3 SV=1
Confidence	Sequence
High	VVDTLPNAMFK
V5EKL8	Uncharacterized protein OS=Lactobacillus crispatus EM-LC1 OX=1328863 GN=Lc367_0254 PE=4 SV=1
Confidence	Sequence
High	DSDDKIEAFVNENLK
High	DSDDKIEAFVNENLKK
High	EAFDWSDSDMPVR
High	DTMKTEEDMLPFLK
High	DALWDYFMEK
High	DALWDYFMEK
V5E2H5	Uncharacterized protein OS=Lactobacillus crispatus EM-LC1 OX=1328863 GN=Lc367_1689 PE=4 SV=1
Confidence	Sequence
High	FATVPDPK
K1MZU8	Uncharacterized protein OS=Lactobacillus crispatus FB077-07 OX=883092 GN=HMPREF9249_01340 PE=4 SV=1
Confidence	Sequence
High	LSEEDLQMIK
A0A4V3BIF2	Uncharacterized protein OS=Lactobacillus crispatus OX=47770 GN=CEE75_05200 PE=4 SV=1
Confidence	Sequence
High	VVDVVDAYDADHDAAYQK
High	LNEELNPELFSTPGK
High	GEITVVANEK
K1P126	UPF0342 protein HMPREF9249_00543 OS=Lactobacillus crispatus FB077-07 OX=883092 GN=HMPREF9249_00543 PE=3 SV=1
Confidence	Sequence
High	IVSLLTNEQGLYDLLGEVQK
High	IMQAQQAGQPLSAEDQQAYK
High	AYTKPINDLYEDLRN
High	LAEDLTQTDQYK
A0A4R6CPQ9	YSIRK signal domain/LPXTG anchor domain surface protein (Fragment) OS=Lactobacillus crispatus OX=47770 GN=CEE75_13840 PE=4 SV=1
Confidence	Sequence
High	ISDESNTVGHQTSSTLVPNK
A0A4Q0LRA7	YSIRK signal domain/LPXTG anchor domain surface protein OS=Lactobacillus crispatus OX=47770 GN=ERD32_10995 PE=4 SV=1
Confidence	Sequence
High	TTTPAQQMPIIHK
High	TPSDKLPDNPGK
High	TTTPAQQMPIIHK
High	YEAAAINIPGYK
V5EMX0	YxeA family protein OS=Lactobacillus crispatus EM-LC1 OX=1328863 GN=Lc367_1616 PE=4 SV=1
Confidence	Sequence
High	VGGYDPSGQYISIQHK
