# Supplementary material for: The activity of cell-free supernatant of Lactobacillus crispatus M247: a promising treatment against vaginal infections
Source: Front Cell Infect Microbiol. 2025 Jun 11;15:1586442. doi: 10.3389/fcimb.2025.1586442 (PMC12187682; doi:10.3389/fcimb.2025.1586442)
Supplement: Supplementary Table 3 — Comprehensive Proteomic Analysis of the Cell-Free Supernatant (CFS) from LcM247 founded with Lactobacillus crispatus database. [file Table3.xlsx]

## Sheet: Proteins
Checked	Master	Accession	Description	Coverage [%]	# Peptides	# PSMs	# Unique Peptides	# AAs	MW [kDa]	calc. pI	Score Sequest HT: Sequest HT	# Peptides (by Search Engine): Sequest HT	# Protein Groups
FALSE	Master Protein	K1N3X9	Glyceraldehyde-3-phosphate dehydrogenase OS=Lactobacillus crispatus FB077-07 OX=883092 GN=HMPREF9249_01134 PE=3 SV=1	75	21	227	21	338	36.5	5.66	769.37	21	1
FALSE	Master Protein	A0A135Z649	Signal peptide protein, YSIRK family OS=Lactobacillus crispatus OX=47770 GN=ERD32_11720 PE=4 SV=1	37	38	119	38	1469	158.4	5.5	361.38	38	1
FALSE	Master Protein	Q9Z4J9	S-layer protein OS=Lactobacillus crispatus OX=47770 GN=S-layer PE=4 SV=1	24	12	111	6	451	47	9.54	331.33	12	1
FALSE	Master Protein	A0A125P6L8	S-layer protein OS=Lactobacillus crispatus OX=47770 GN=AEL95_00510 PE=4 SV=1	20	8	56	2	451	46.9	9.64	157.3	8	1
FALSE	Master Protein	D5H1I1	Thioredoxin OS=Lactobacillus crispatus (strain ST1) OX=748671 GN=trxA PE=3 SV=1	57	5	30	5	103	11.8	4.51	85.85	5	1
FALSE	Master Protein	A0A135ZG11	Copper oxidase OS=Lactobacillus crispatus OX=47770 GN=ERD32_05870 PE=3 SV=1	29	11	23	11	517	58.9	5.8	67.37	11	1
FALSE	Master Protein	K1P134	Thioredoxin domain-containing protein OS=Lactobacillus crispatus FB077-07 OX=883092 GN=HMPREF9249_00558 PE=4 SV=1	71	8	20	8	106	12.4	4.88	57.31	8	1
FALSE	Master Protein	V5EKL8	Uncharacterized protein OS=Lactobacillus crispatus EM-LC1 OX=1328863 GN=Lc367_0254 PE=4 SV=1	74	5	15	5	72	8.6	4.64	48.68	5	1
FALSE	Master Protein	V5E147	Phosphocarrier protein HPr OS=Lactobacillus crispatus EM-LC1 OX=1328863 GN=Lc367_0566 PE=3 SV=1	14	1	15	1	88	9.4	4.84	48.22	1	1
FALSE	Master Protein	A0A109DF58	choloylglycine hydrolase OS=Lactobacillus crispatus OX=47770 GN=AEL95_02845 PE=3 SV=1	42	8	16	8	325	36.6	5.21	47.3	8	1
FALSE	Master Protein	A0A4Q0LUV9	Cell division protein OS=Lactobacillus crispatus OX=47770 GN=ERD32_02980 PE=4 SV=1	18	7	16	7	587	62.6	9.73	45.32	7	1
FALSE	Master Protein	Q5W5V4	Aggregation-promoting factor OS=Lactobacillus crispatus OX=47770 GN=apf PE=4 SV=1	29	4	14	4	223	23.9	9.42	45.28	4	1
FALSE	Master Protein	K1NFP0	LysM domain-containing protein OS=Lactobacillus crispatus FB077-07 OX=883092 GN=HMPREF9249_00522 PE=4 SV=1	38	7	18	6	211	23.5	9.76	43.63	7	1
FALSE	Master Protein	Q5W5V7	Iron-sulfur cluster biosynthesis family protein OS=Lactobacillus crispatus OX=47770 GN=ERD32_03775 PE=4 SV=1	56	5	13	5	131	14.4	5.58	37.74	5	1
FALSE	Master Protein	A0A120DI73	DUF1002 domain-containing protein OS=Lactobacillus crispatus OX=47770 GN=AEL95_06965 PE=4 SV=1	29	5	12	5	317	34	9.03	32.48	5	1
FALSE	Master Protein	D5H171	Large ribosomal subunit protein uL24 OS=Lactobacillus crispatus (strain ST1) OX=748671 GN=rplX PE=3 SV=1	13	1	12	1	78	8.3	10.15	27.09	1	1
FALSE	Master Protein	A0A135Z635	LPXTG cell wall anchor domain-containing protein OS=Lactobacillus crispatus OX=47770 GN=ERD32_11875 PE=4 SV=1	11	2	6	2	237	25	5.25	26.81	2	1
FALSE	Master Protein	K1P126	UPF0342 protein HMPREF9249_00543 OS=Lactobacillus crispatus FB077-07 OX=883092 GN=HMPREF9249_00543 PE=3 SV=1	58	4	7	4	116	13.2	4.65	23.31	4	1
FALSE	Master Protein	A0A4V3BIF2	Uncharacterized protein OS=Lactobacillus crispatus OX=47770 GN=CEE75_05200 PE=4 SV=1	54	3	7	3	79	9.1	5.01	23.09	3	1
FALSE	Master Protein	A0A4Q0LRA7	YSIRK signal domain/LPXTG anchor domain surface protein OS=Lactobacillus crispatus OX=47770 GN=ERD32_10995 PE=4 SV=1	6	3	7	3	647	71.4	9.04	19.83	3	1
FALSE	Master Protein	A0A109DRM6	PDZ domain-containing protein OS=Lactobacillus crispatus OX=47770 GN=AEL95_06810 PE=3 SV=1	12	4	6	4	420	43.3	9.45	16.15	4	1
FALSE	Master Protein	V5EPR9	PTS system glucitol/sorbitol-specific iia component OS=Lactobacillus crispatus EM-LC1 OX=1328863 GN=Lc367_0579 PE=4 SV=1	32	3	5	3	137	15.4	6.57	14.47	3	1
FALSE	Master Protein	A0A135ZB87	Signal peptide protein, YSIRK family OS=Lactobacillus crispatus OX=47770 GN=CEE75_00270 PE=4 SV=1	15	3	4	3	300	32.6	4.88	12.26	3	1
FALSE	Master Protein	K1PE20	DJ-1 family protein OS=Lactobacillus crispatus FB077-07 OX=883092 GN=HMPREF9249_00285 PE=4 SV=1	28	3	3	3	194	21.3	4.97	11.14	3	1
FALSE	Master Protein	A0A6A1Z4S3	Phosphate-binding protein OS=Lactobacillus crispatus OX=47770 GN=F8251_08900 PE=3 SV=1	11	2	4	2	294	31	8.88	10.49	2	1
FALSE	Master Protein	A0A6A1Z710	Lipoprotein OS=Lactobacillus crispatus OX=47770 GN=F8251_04345 PE=4 SV=1	9	2	3	2	329	34.7	8.37	10.26	2	1
FALSE	Master Protein	A0A4R6CRA1	S-layer protein OS=Lactobacillus crispatus OX=47770 GN=CEE75_10465 PE=4 SV=1	13	3	3	3	383	42.5	9.45	9.58	3	1
FALSE	Master Protein	A0A2N5L0N4	Surface layer protein A domain-containing protein OS=Lactobacillus crispatus OX=47770 GN=CYJ79_01430 PE=4 SV=1	14	3	4	3	250	27.4	9.98	9.49	3	1
FALSE	Master Protein	V5EMX0	YxeA family protein OS=Lactobacillus crispatus EM-LC1 OX=1328863 GN=Lc367_1616 PE=4 SV=1	14	1	3	1	113	12.9	10.01	9.1	1	1
FALSE	Master Protein	K1MS77	Aggregation promoting factor-like surface protein OS=Lactobacillus crispatus FB077-07 OX=883092 GN=HMPREF9249_01497 PE=4 SV=1	50	3	3	2	92	10	9.36	8.02	3	1
FALSE	Master Protein	A0A4R6CVY3	Surface protein Rib OS=Lactobacillus crispatus OX=47770 GN=CEE75_01425 PE=4 SV=1	5	3	3	3	754	82.1	6.15	7.85	3	1
FALSE	Master Protein	V5EFC1	Small ribosomal subunit protein uS19 OS=Lactobacillus crispatus EM-LC1 OX=1328863 GN=rpsS PE=3 SV=1	9	1	3	1	94	10.4	9.79	6.75	1	1
FALSE	Master Protein	A0A109DDP8	Membrane transport protein MMPL domain-containing protein OS=Lactobacillus crispatus OX=47770 GN=AEL95_07320 PE=3 SV=1	4	3	3	3	1252	131.8	9.58	6.69	3	1
FALSE	Master Protein	A0A135YME3	Putative neprilysin OS=Lactobacillus crispatus OX=47770 GN=HMPREF3209_02498 PE=3 SV=1	6	3	3	3	648	73.2	5.06	6.66	3	1
FALSE	Master Protein	A0A4R6CPQ9	YSIRK signal domain/LPXTG anchor domain surface protein (Fragment) OS=Lactobacillus crispatus OX=47770 GN=CEE75_13840 PE=4 SV=1	19	1	2	1	104	11.4	9.7	5.93	1	1
FALSE	Master Protein	D5GXZ3	Small ribosomal subunit protein bS21 OS=Lactobacillus crispatus (strain ST1) OX=748671 GN=rpsU PE=3 SV=1	26	2	2	2	58	7.1	10.73	5.84	2	1
FALSE	Master Protein	A0A5M9Z202	Extracellular solute-binding protein OS=Lactobacillus crispatus OX=47770 GN=F1C09_08465 PE=4 SV=1	10	2	2	2	408	43.8	9.76	5.84	2	1
FALSE	Master Protein	V5ELU3	Large ribosomal subunit protein bL27 OS=Lactobacillus crispatus EM-LC1 OX=1328863 GN=rpmA PE=3 SV=1	11	1	2	1	98	10.5	10.24	4.97	1	1
FALSE	Master Protein	V5ENE5	S-layer protein OS=Lactobacillus crispatus EM-LC1 OX=1328863 GN=Lc367_0409 PE=4 SV=1	5	2	2	2	482	51.5	9.58	4.94	2	1
FALSE	Master Protein	A0A7H9E7N3	DUF1906 domain-containing protein OS=Lactobacillus crispatus OX=47770 GN=GTO85_04325 PE=3 SV=1	4	1	1	1	412	43.8	9.73	4.83	1	1
FALSE	Master Protein	A0A135ZF41	Arylsulfatase OS=Lactobacillus crispatus OX=47770 GN=ERD32_08375 PE=4 SV=1	3	2	2	2	996	114.4	9.8	4.75	2	1
FALSE	Master Protein	K1MZU8	Uncharacterized protein OS=Lactobacillus crispatus FB077-07 OX=883092 GN=HMPREF9249_01340 PE=4 SV=1	26	1	2	1	38	4.4	5.95	4.44	1	1
FALSE	Master Protein	A0A7H9E8L7	Pyridoxamine 5'-phosphate oxidase family protein OS=Lactobacillus crispatus OX=47770 GN=GTO85_06235 PE=4 SV=1	10	1	1	1	121	13.1	6.54	3.37	1	1
FALSE	Master Protein	K1NAX9	Penicillin-binding protein 2B OS=Lactobacillus crispatus FB077-07 OX=883092 GN=HMPREF9249_00656 PE=3 SV=1	2	1	1	1	702	76.3	9.58	3.08	1	1
FALSE	Master Protein	D5H305	Thiol peroxidase OS=Lactobacillus crispatus (strain ST1) OX=748671 GN=tpx PE=4 SV=1	9	1	1	1	164	18.4	5.67	2.86	1	1
FALSE	Master Protein	A0A109DFP8	NAD(P)-dependent oxidoreductase OS=Lactobacillus crispatus OX=47770 GN=AEL95_01955 PE=4 SV=1	6	1	1	1	214	23.4	4.92	2.42	1	1
FALSE	Master Protein	A0A109DGV4	Foldase protein PrsA OS=Lactobacillus crispatus OX=47770 GN=prsA PE=3 SV=1	5	1	1	1	298	32.8	9.86	2.41	1	1
FALSE	Master Protein	A0A6G5W850	pullulanase OS=Lactobacillus crispatus OX=47770 GN=glgU PE=3 SV=1	1	1	1	1	1251	139	8.34	2.3	1	1
FALSE	Master Protein	A0A5M9Z4H9	Peptidoglycan endopeptidase OS=Lactobacillus crispatus OX=47770 GN=F1C09_04355 PE=3 SV=1	2	1	1	1	380	42.3	9.88	2.18	1	1
FALSE	Master Protein	A0A2N5KZD5	Thioredoxin reductase OS=Lactobacillus crispatus OX=47770 GN=trxB PE=3 SV=1	4	1	1	1	312	34.4	5	2.14	1	1
FALSE	Master Protein	K1P3Z0	Surface layer protein A domain-containing protein OS=Lactobacillus crispatus FB077-07 OX=883092 GN=HMPREF9249_00524 PE=4 SV=1	7	1	1	1	243	27.4	9.42	2.13	1	1
FALSE	Master Protein	A0A854PLP7	Surface layer protein A domain-containing protein OS=Lactobacillus crispatus OX=47770 GN=AYP82_00090 PE=4 SV=1	4	1	1	1	250	27.3	10.2	2.12	1	1
FALSE	Master Protein	A0A921FKU3	ABC transporter permease OS=Lactobacillus crispatus OX=47770 GN=K8V23_07745 PE=4 SV=1	2	1	1	1	321	36.3	9.95	2.06	1	1
FALSE	Master Protein	V5E2H5	Uncharacterized protein OS=Lactobacillus crispatus EM-LC1 OX=1328863 GN=Lc367_1689 PE=4 SV=1	16	1	1	1	50	5.8	9.32	2.04	1	1
FALSE	Master Protein	A0A120DNU3	Translation initiation factor IF-1 OS=Lactobacillus crispatus OX=47770 GN=infA PE=3 SV=1	15	1	1	1	73	8.3	8.48	2.02	1	1
FALSE	Master Protein	V5EN60	Large ribosomal subunit protein uL29 OS=Lactobacillus crispatus EM-LC1 OX=1328863 GN=rpmC PE=3 SV=1	15	1	1	1	65	7.6	9.63	2.01	1	1
FALSE	Master Protein	A0A6A1Z769	Endopeptidase OS=Lactobacillus crispatus OX=47770 GN=F8251_03920 PE=4 SV=1	1	1	1	1	1150	126.2	6.05	1.92	1	1
FALSE	Master Protein	A0A120DIB5	DUF1269 domain-containing family protein OS=Lactobacillus crispatus OX=47770 GN=AEL95_05575 PE=4 SV=1	7	1	1	1	122	13.3	4.39	1.91	1	1
FALSE	Master Protein	A0A2N5KXA3	ABC transporter substrate-binding protein OS=Lactobacillus crispatus OX=47770 GN=CYJ79_07975 PE=4 SV=1	3	1	1	1	308	34.6	4.83	1.91	1	1
