# Supplementary material for: The activity of cell-free supernatant of Lactobacillus crispatus M247: a promising treatment against vaginal infections
Source: Front Cell Infect Microbiol. 2025 Jun 11;15:1586442. doi: 10.3389/fcimb.2025.1586442 (PMC12187682; doi:10.3389/fcimb.2025.1586442)
Supplement: Supplementary Table 4 — Comprehensive Proteomic Analysis of the Cell-Free Supernatant (CFS) from LcM247 founded with Lactobacillus genus database. [file Table4.xlsx]

## Sheet: Proteins
Checked	Master	Accession	Description	Coverage [%]	# Peptides	# PSMs	# Unique Peptides	# AAs	MW [kDa]	calc. pI	Score Sequest HT: Sequest HT	# Peptides (by Search Engine): Sequest HT	# Protein Groups
FALSE	Master Protein	U4QFU8	(S)-2-hydroxy-acid oxidase OS=Lactobacillus helveticus CIRM-BIA 953 OX=1226335 GN=LHCIRMBIA953_00038 PE=4 SV=1	6	1	2	1	158	17.2	9.47	0	1	1
FALSE	Master Protein	D5GZ10	[acyl-carrier-protein] S-malonyltransferase OS=Lactobacillus crispatus (strain ST1) OX=748671 GN=fabD PE=4 SV=1	8	1	3	1	302	33.6	6.8	0	1	1
FALSE	Master Protein	C2EL52	[acyl-carrier-protein] S-malonyltransferase OS=Lactobacillus ultunensis DSM 16047 OX=525365 GN=HMPREF0548_0398 PE=4 SV=1	4	1	1	1	309	34.7	8.88	0	1	1
FALSE	Master Protein	A0A0R1YKQ1	[Citrate [pro-3S]-lyase] ligase OS=Lactobacillus hamsteri DSM 5661 = JCM 6256 OX=1423754 GN=FC39_GL000980 PE=4 SV=1	4	1	1	1	351	39.6	6.3	0	1	1
FALSE	Master Protein	A0A7X9N662	[Citrate [pro-3S]-lyase] ligase OS=Lactobacillus sp. MRS-253-APC-2B OX=2725305 GN=citC PE=4 SV=1	5	1	1	1	353	39.2	6.19	0	1	1
FALSE	Master Protein	A0AAE8GWR1	1,2-diacylglycerol 3-alpha-glucosyltransferase OS=Lactobacillus apis OX=303541 GN=GA0061073_0749 PE=4 SV=1	3	1	1	1	391	44.4	5.06	0	1	1
FALSE	Master Protein	A0A2R3JRQ3	1,2-diacylglycerol 3-glucosyltransferase OS=Lactobacillus sp. CBA3605 OX=2099788 GN=C5Z25_11125 PE=4 SV=1	6	1	1	1	392	44.1	6.96	0	1	1
FALSE	Master Protein	A0AAE8KRI7	1,2-diacylglycerol-3-alpha-glucose alpha-1,2-galactosyltransferase OS=Lactobacillus apis OX=303541 GN=GA0061073_0748 PE=4 SV=1	9	2	2	1	347	40.2	6.38	0	2	1
FALSE	Master Protein	Q5FL68	1,4-alpha-glucan branching enzyme GlgB OS=Lactobacillus acidophilus (strain ATCC 700396 / NCK56 / N2 / NCFM) OX=272621 GN=glgB PE=3 SV=1	1	1	1	1	638	74.5	6.93	0	1	1
FALSE	Master Protein	E4SN32	1,4-alpha-glucan branching enzyme GlgB OS=Lactobacillus amylovorus (strain GRL 1112) OX=695560 GN=glgB PE=3 SV=1	5	2	2	1	635	74.2	6.68	0	2	1
FALSE	Master Protein	V5ENF2	1,4-alpha-glucan branching enzyme OS=Lactobacillus crispatus EM-LC1 OX=1328863 GN=Lc367_0462 PE=3 SV=1	2	1	1	1	699	80.1	6.28	0	1	1
FALSE	Master Protein	A0A4Q7DT01	1,4-alpha-glucan branching enzyme OS=Lactobacillus delbrueckii OX=1584 GN=LDELB18P1_1955 PE=3 SV=1	3	1	6	1	632	73.9	5.85	0	1	1
FALSE	Master Protein	A0A0R1UC06	1,4-alpha-glucan branching enzyme OS=Lactobacillus kalixensis DSM 16043 OX=1423763 GN=FC46_GL000196 PE=3 SV=1	3	2	3	2	632	74.1	5.77	0	2	1
FALSE	Master Protein	N1ZQ63	1,4-alpha-glucan branching enzyme OS=Lactobacillus sp. ASF360 OX=97137 GN=C821_01194 PE=3 SV=1	6	2	2	1	636	74.8	7.12	0	2	1
FALSE	Master Protein	C2EM18	1,4-alpha-glucan branching enzyme OS=Lactobacillus ultunensis DSM 16047 OX=525365 GN=glgB PE=3 SV=1	7	3	3	2	632	74	7.62	0	3	1
FALSE	Master Protein	A0A833FJ32	1,4-beta-N-acetylmuramidase OS=Lactobacillus gasseri OX=1596 GN=F8244_00380 PE=3 SV=1	7	1	1	1	292	32.7	7.66	0	1	1
FALSE	Master Protein	A0A7L5UMM2	1,4-beta-N-acetylmuramidase OS=Lactobacillus sp. 3B(2020) OX=2695882 GN=GTO83_07965 PE=3 SV=1	4	1	1	1	299	33.4	8.5	0	1	1
FALSE	Master Protein	A0A916QIA0	1,4-dihydroxy-2-naphthoate octaprenyltransferase OS=Lactobacillus corticis OX=2201249 GN=menA PE=4 SV=1	2	1	1	1	314	34.9	9.17	0	1	1
FALSE	Master Protein	I7J3G8	1,4-dihydroxy-2-naphthoate octaprenyltransferase OS=Lactobacillus gigeriorum DSM 23908 = CRBIP 24.85 OX=1423751 GN=BN52_09520 PE=4 SV=1	3	1	3	1	299	33.9	8.32	0	1	1
FALSE	Master Protein	A0A3S8SDT2	1,5-anhydro-D-fructose reductase OS=Lactobacillus helveticus OX=1587 GN=afr PE=4 SV=1	10	2	2	2	321	36	6.37	0	2	1
FALSE	Master Protein	A0A9E2NTV4	16S rRNA (cytosine(967)-C(5))-methyltransferase OS=Candidatus Lactobacillus pullistercoris OX=2838636 GN=rsmB PE=3 SV=1	2	1	1	1	413	46.7	9.03	0	1	1
FALSE	Master Protein	Q5FJH6	16S rRNA (cytosine(967)-C(5))-methyltransferase OS=Lactobacillus acidophilus (strain ATCC 700396 / NCK56 / N2 / NCFM) OX=272621 GN=LBA1319 PE=3 SV=1	4	1	1	1	455	51	9.28	0	1	1
FALSE	Master Protein	A0A0R1P027	16S rRNA (cytosine(967)-C(5))-methyltransferase OS=Lactobacillus gallinarum DSM 10532 = JCM 2011 OX=1423748 GN=FC37_GL000747 PE=3 SV=1	5	2	2	2	442	49.6	8.92	0	2	1
FALSE	Master Protein	A0A0R1YFI6	16S rRNA (cytosine(967)-C(5))-methyltransferase OS=Lactobacillus hamsteri DSM 5661 = JCM 6256 OX=1423754 GN=FC39_GL001080 PE=3 SV=1	2	1	2	1	441	49.7	9.28	0	1	1
FALSE	Master Protein	A0AA47GGB3	16S rRNA (cytosine(967)-C(5))-methyltransferase OS=Lactobacillus helsingborgensis OX=1218494 GN=rsmB PE=3 SV=1	5	1	1	1	444	49.3	9.22	0	1	1
FALSE	Master Protein	A0A0R1U8L9	16S rRNA (cytosine(967)-C(5))-methyltransferase OS=Lactobacillus kalixensis DSM 16043 OX=1423763 GN=FC46_GL000566 PE=3 SV=1	3	1	1	1	439	49.1	9.29	0	1	1
FALSE	Master Protein	A0A6A8MAW0	16S rRNA (cytosine(967)-C(5))-methyltransferase OS=Lactobacillus porci OX=2012477 GN=rsmB PE=3 SV=1	6	2	2	2	441	48.6	9	0	2	1
FALSE	Master Protein	A0A7X9RCV5	16S rRNA (cytosine(967)-C(5))-methyltransferase OS=Lactobacillus sp. MRS-253-APC-2B OX=2725305 GN=rsmB PE=3 SV=1	2	1	1	1	448	49.3	9.01	0	1	1
FALSE	Master Protein	A0A948X0X2	16S rRNA (Guanine(966)-N(2))-methyltransferase RsmD OS=Candidatus Paralactobacillus gallistercoris OX=2838724 GN=rsmD PE=4 SV=1	6	1	3	1	187	21	9.5	0	1	1
FALSE	Master Protein	A0A5P5ZI86	16S rRNA (Guanine(966)-N(2))-methyltransferase RsmD OS=Lactobacillus acetotolerans OX=1600 GN=rsmD PE=4 SV=1	9	1	1	1	183	20.5	9.51	0	1	1
FALSE	Master Protein	A0A2N5KYG6	16S rRNA (Guanine(966)-N(2))-methyltransferase RsmD OS=Lactobacillus crispatus OX=47770 GN=rsmD PE=4 SV=1	7	1	1	1	182	20.4	8.68	0	1	1
FALSE	Master Protein	K1LZK3	1A family penicillin-binding protein OS=Lactobacillus crispatus FB077-07 OX=883092 GN=HMPREF9249_02433 PE=4 SV=1	4	2	2	2	723	81.4	9.58	0	2	1
FALSE	Master Protein	N2AEK5	1A family penicillin-binding protein OS=Lactobacillus sp. ASF360 OX=97137 GN=C821_00758 PE=4 SV=1	5	3	3	1	780	86.6	9.54	0	3	1
FALSE	Master Protein	A0A9E2KS56	1-acyl-sn-glycerol-3-phosphate acyltransferase OS=Candidatus Lactobacillus pullistercoris OX=2838636 GN=H9806_05355 PE=4 SV=1	4	1	1	1	264	30.6	9.69	0	1	1
FALSE	Master Protein	A0A0D6A0Y0	1-acyl-sn-glycerol-3-phosphate acyltransferase OS=Lactobacillus acetotolerans OX=1600 GN=LA749_00425 PE=4 SV=1	6	1	1	1	254	29.5	9.74	0	1	1
FALSE	Master Protein	A0AAD1DD82	1-acyl-sn-glycerol-3-phosphate acyltransferase OS=Lactobacillus delbrueckii subsp. delbrueckii OX=83684 GN=LDE01_01110 PE=4 SV=1	6	1	1	1	258	29.9	9.54	0	1	1
FALSE	Master Protein	A0A6A8MES0	1-acyl-sn-glycerol-3-phosphate acyltransferase OS=Lactobacillus porci OX=2012477 GN=FYJ62_06455 PE=4 SV=1	8	2	2	2	297	33.9	8.88	0	2	1
FALSE	Master Protein	A0A349MY01	1-acyl-sn-glycerol-3-phosphate acyltransferase OS=Lactobacillus sp OX=1591 GN=DCW31_09305 PE=4 SV=1	4	1	5	1	253	29.7	9.67	0	1	1
FALSE	Master Protein	A0A556UCT4	1-acyl-sn-glycerol-3-phosphate acyltransferase OS=Lactobacillus sp. LL6 OX=2596827 GN=FOD82_05270 PE=4 SV=1	5	1	5	1	204	23.7	10.08	0	1	1
FALSE	Master Protein	A0A256LDT8	1-acyl-sn-glycerol-3-phosphate acyltransferase OS=Lactobacillus taiwanensis OX=508451 GN=CBF70_06330 PE=4 SV=1	3	1	1	1	285	33.9	9.83	0	1	1
FALSE	Master Protein	Q5FM26	1-deoxy-D-xylulose-5-phosphate synthase OS=Lactobacillus acidophilus (strain ATCC 700396 / NCK56 / N2 / NCFM) OX=272621 GN=LBA0356 PE=3 SV=1	4	2	3	2	580	63.9	5.21	0	2	1
FALSE	Master Protein	F0TIN5	1-deoxy-D-xylulose-5-phosphate synthase OS=Lactobacillus amylovorus OX=1604 GN=LAC30SC_01755 PE=3 SV=1	4	1	1	1	580	63.8	5.21	0	1	1
FALSE	Master Protein	A0A1I1TVW9	1-deoxy-D-xylulose-5-phosphate synthase OS=Lactobacillus bombicola OX=1505723 GN=SAMN04487792_1647 PE=3 SV=1	2	1	1	1	590	64.7	5.6	0	1	1
FALSE	Master Protein	A0A9X0LY11	1-deoxy-D-xylulose-5-phosphate synthase OS=Lactobacillus johnsonii OX=33959 GN=AYJ53_04075 PE=3 SV=1	6	2	2	2	586	64.6	5.36	0	2	1
FALSE	Master Protein	A0A7L5UKR8	1-deoxy-D-xylulose-5-phosphate synthase OS=Lactobacillus sp. 3B(2020) OX=2695882 GN=GTO83_05105 PE=3 SV=1	2	2	3	2	589	65.4	5.24	0	2	1
FALSE	Master Protein	A0AAJ5SW11	1-phosphofructokinase OS=Lactobacillus delbrueckii subsp. indicus OX=249265 GN=pfkB PE=4 SV=1	3	1	2	1	304	32.4	4.74	0	1	1
FALSE	Master Protein	A0A0F4LIP4	2 deoxy-D-gluconate 3-dehydrogenase OS=Lactobacillus melliventris OX=1218507 GN=JF74_04430 PE=3 SV=1	3	1	1	1	271	29.4	8.21	0	1	1
FALSE	Master Protein	A0A916QK78	2', 3'-cyclic nucleotide 2'-phosphodiesterase OS=Lactobacillus corticis OX=2201249 GN=cpdB_1 PE=3 SV=1	4	1	1	1	518	58.4	5.99	0	1	1
FALSE	Master Protein	A0A0R2KT15	2,3,4,5-tetrahydropyridine-2,6-dicarboxylate N-acetyltransferase OS=Lactobacillus amylovorus DSM 16698 OX=695563 GN=dapH PE=3 SV=1	3	1	1	1	236	25.2	5.11	0	1	1
FALSE	Master Protein	A0A9Q5C101	2,3,4,5-tetrahydropyridine-2,6-dicarboxylate N-acetyltransferase OS=Lactobacillus helveticus OX=1587 GN=dapH PE=3 SV=1	3	1	1	1	236	25.3	5.66	0	1	1
FALSE	Master Protein	A0A0F4LAF3	2,3,4,5-tetrahydropyridine-2,6-dicarboxylate N-acetyltransferase OS=Lactobacillus melliventris OX=1218507 GN=dapD PE=3 SV=1	6	1	2	1	236	24.7	8.54	0	1	1
FALSE	Master Protein	A0A556UC07	2,3,4,5-tetrahydropyridine-2,6-dicarboxylate N-acetyltransferase OS=Lactobacillus sp. LL6 OX=2596827 GN=dapD PE=3 SV=1	8	1	1	1	236	25.1	4.98	0	1	1
FALSE	Master Protein	A0A9E2NT92	2,3-bisphosphoglycerate-dependent phosphoglycerate mutase OS=Candidatus Lactobacillus pullistercoris OX=2838636 GN=gpmA PE=3 SV=1	4	1	1	1	225	25.8	9.48	0	1	1
FALSE	Master Protein	A0A9Q5C2V5	2,3-bisphosphoglycerate-dependent phosphoglycerate mutase OS=Lactobacillus helveticus OX=1587 GN=IMAU30003_01763 PE=4 SV=1	18	1	2	1	107	12.6	8.62	0	1	1
FALSE	Master Protein	A0A4S2BRU6	2,3-bisphosphoglycerate-dependent phosphoglycerate mutase OS=Lactobacillus intestinalis OX=151781 GN=gpmA PE=3 SV=1	10	1	1	1	230	26.5	5.22	0	1	1
FALSE	Master Protein	A0A3M0NIM8	2,3-bisphosphoglycerate-dependent phosphoglycerate mutase OS=Lactobacillus sp. ESL0225 OX=2069351 GN=gpmA PE=3 SV=1	4	1	1	1	224	25.7	9.26	0	1	1
FALSE	Master Protein	A0A7X9N6K5	2,3-bisphosphoglycerate-dependent phosphoglycerate mutase OS=Lactobacillus sp. MRS-253-APC-2B OX=2725305 GN=gpmA PE=3 SV=1	6	1	1	1	231	26.4	7.81	0	1	1
FALSE	Master Protein	A0A0R2KY66	2,3-cyclic nucleotide OS=Lactobacillus amylovorus DSM 16698 OX=695563 GN=IV44_GL001789 PE=4 SV=1	4	1	2	1	311	36.8	7.9	0	1	1
FALSE	Master Protein	A0A396SQU8	2',3'-cyclic-nucleotide 2'-phosphodiesterase OS=Lactobacillus bombicola OX=1505723 GN=DS835_05730 PE=4 SV=1	4	1	1	1	311	37	8.44	0	1	1
FALSE	Master Protein	K0NV04	2,5-didehydrogluconate reductase OS=Lactobacillus equicursoris DSM 19284 = JCM 14600 = CIP 110162 OX=1293597 GN=FC20_GL001829 PE=4 SV=1	3	1	3	1	277	31.3	5.17	0	1	1
FALSE	Master Protein	A0A0R1YEZ9	2,5-didehydrogluconate reductase OS=Lactobacillus hamsteri DSM 5661 = JCM 6256 OX=1423754 GN=FC39_GL001261 PE=4 SV=1	3	1	2	1	291	33	5.48	0	1	1
FALSE	Master Protein	A0A0F4LCM6	2,5-didehydrogluconate reductase OS=Lactobacillus kullabergensis OX=1218493 GN=dkgA PE=4 SV=1	8	1	1	1	284	32.4	6.54	0	1	1
FALSE	Master Protein	I7IW21	2,5-diketo-D-gluconate reductase OS=Lactobacillus hominis DSM 23910 = CRBIP 24.179 OX=1423758 GN=BN55_04875 PE=4 SV=1	10	1	5	1	279	31.5	6.71	0	1	1
FALSE	Master Protein	I7LB54	2,5-diketo-D-gluconic acid reductase OS=Lactobacillus pasteurii DSM 23907 = CRBIP 24.76 OX=1423790 GN=BN53_04080 PE=4 SV=1	14	1	1	1	145	16.5	9.48	0	1	1
FALSE	Master Protein	A0A1V3Y1Q6	23S rRNA (Guanosine(2251)-2'-O)-methyltransferase RlmB OS=Lactobacillus gasseri OX=1596 GN=rlmB PE=4 SV=1	6	1	1	1	251	27.9	8.78	0	1	1
FALSE	Master Protein	A0A9E2NVB7	23S rRNA (Uracil(1939)-C(5))-methyltransferase RlmD OS=Candidatus Lactobacillus pullistercoris OX=2838636 GN=rlmD PE=3 SV=1	2	1	1	1	450	50.8	9.04	0	1	1
FALSE	Master Protein	A0A5P5ZJP6	23S rRNA (Uracil(1939)-C(5))-methyltransferase RlmD OS=Lactobacillus acetotolerans OX=1600 GN=rlmD PE=3 SV=1	5	1	1	1	450	50.8	9.52	0	1	1
FALSE	Master Protein	A0A921K796	23S rRNA (Uracil(1939)-C(5))-methyltransferase RlmD OS=Lactobacillus crispatus OX=47770 GN=rlmD PE=3 SV=1	3	2	2	2	462	52.5	9.36	0	2	1
FALSE	Master Protein	A0A9Q4F3F9	23S rRNA (Uracil(1939)-C(5))-methyltransferase RlmD OS=Lactobacillus delbrueckii OX=1584 GN=rlmD PE=3 SV=1	3	1	1	1	448	50.2	6.62	0	1	1
FALSE	Master Protein	A0A844FL79	23S rRNA (Uracil(1939)-C(5))-methyltransferase RlmD OS=Lactobacillus equicursoris OX=420645 GN=rlmD PE=3 SV=1	2	1	3	1	444	49.7	8.56	0	1	1
FALSE	Master Protein	A0A833FKH1	23S rRNA (Uracil(1939)-C(5))-methyltransferase RlmD OS=Lactobacillus gasseri OX=1596 GN=rlmD PE=3 SV=1	7	2	2	2	463	52.7	9.6	0	2	1
FALSE	Master Protein	A0A9W4EAX7	23S rRNA (Uracil(1939)-C(5))-methyltransferase RlmD OS=Lactobacillus johnsonii OX=33959 GN=rlmD PE=3 SV=1	4	1	1	1	450	50.7	7.94	0	1	1
FALSE	Master Protein	A0A9X7TVN8	23S rRNA (Uracil(1939)-C(5))-methyltransferase RlmD OS=Lactobacillus johnsonii OX=33959 GN=rlmD PE=3 SV=1	2	1	1	1	450	50.8	8.21	0	1	1
FALSE	Master Protein	A0A6B2G1C8	23S rRNA (Uracil(1939)-C(5))-methyltransferase RlmD OS=Lactobacillus paragasseri OX=2107999 GN=rlmD PE=3 SV=1	3	1	1	1	448	50.5	8.43	0	1	1
FALSE	Master Protein	A0AA46QEG3	23S rRNA (Uracil(1939)-C(5))-methyltransferase RlmD OS=Lactobacillus sp. c10Ua232AE OX=2508709 GN=rlmD PE=3 SV=1	4	1	2	1	447	50.4	7.88	0	1	1
FALSE	Master Protein	A0A256LIP4	23S rRNA (Uracil(1939)-C(5))-methyltransferase RlmD OS=Lactobacillus taiwanensis OX=508451 GN=CBF70_04800 PE=3 SV=1	2	1	1	1	459	52.6	9.66	0	1	1
FALSE	Master Protein	A0A437SX00	23S rRNA (Uracil(1939)-C(5))-methyltransferase RlmD OS=Lactobacillus xujianguonis OX=2495899 GN=rlmD PE=3 SV=1	6	3	4	3	448	50.4	9.03	0	3	1
FALSE	Master Protein	I7LAG6	23S rRNA (Uracil-5-)-methyltransferase OS=Lactobacillus hominis DSM 23910 = CRBIP 24.179 OX=1423758 GN=BN55_02700 PE=3 SV=1	3	1	2	1	459	52.2	9.61	0	1	1
FALSE	Master Protein	C2ELM7	23S rRNA (Uracil-5-)-methyltransferase RumA OS=Lactobacillus ultunensis DSM 16047 OX=525365 GN=rumA PE=3 SV=1	4	1	2	1	450	50.6	9.31	0	1	1
FALSE	Master Protein	A0A349MXE1	23S rRNA methyltransferase OS=Lactobacillus sp OX=1591 GN=DCW31_08220 PE=4 SV=1	8	1	1	1	289	32.5	6.29	0	1	1
FALSE	Master Protein	A0A2R3JP09	2-amino-4-hydroxy-6-hydroxymethyldihydropteridine diphosphokinase OS=Lactobacillus sp. CBA3605 OX=2099788 GN=folK PE=4 SV=1	8	1	1	1	169	19	6.27	0	1	1
FALSE	Master Protein	A0A7X9N5K7	2-amino-4-hydroxy-6-hydroxymethyldihydropteridine diphosphokinase OS=Lactobacillus sp. MRS-253-APC-2B OX=2725305 GN=folK PE=4 SV=1	10	1	2	1	160	18.7	6.64	0	1	1
FALSE	Master Protein	A0A556U9L7	2-dehydro-3-deoxy-D-gluconate 5-dehydrogenase KduD OS=Lactobacillus sp. LL6 OX=2596827 GN=kduD PE=3 SV=1	4	1	1	1	275	30.2	7.03	0	1	1
FALSE	Master Protein	A0A0F4LF15	2-dehydro-3-deoxygluconokinase OS=Lactobacillus melliventris OX=1218507 GN=kdgK PE=3 SV=1	5	1	1	1	310	34.1	8.25	0	1	1
FALSE	Master Protein	A0A349MXW0	2-dehydro-3-deoxygluconokinase OS=Lactobacillus sp OX=1591 GN=DCW31_09100 PE=3 SV=1	3	1	1	1	324	34.8	5.12	0	1	1
FALSE	Master Protein	A0A0F4LJ37	2-dehydro-3-deoxyphosphogluconate aldolase OS=Lactobacillus kimbladii OX=1218506 GN=JF75_09940 PE=3 SV=1	12	1	1	1	205	22.5	7.17	0	1	1
FALSE	Master Protein	A0A2X0PLB5	2-dehydropantoate 2-reductase OS=Lactobacillus helveticus OX=1587 GN=panE_2 PE=3 SV=1	4	1	1	1	312	33.9	5.63	0	1	1
FALSE	Master Protein	I7JXP0	2-dehydropantoate 2-reductase OS=Lactobacillus pasteurii DSM 23907 = CRBIP 24.76 OX=1423790 GN=BN53_01790 PE=3 SV=1	5	1	2	1	307	33.7	5.3	0	1	1
FALSE	Master Protein	A0A7X9N4C9	2-dehydropantoate 2-reductase OS=Lactobacillus sp. MRS-253-APC-2B OX=2725305 GN=HF864_01140 PE=3 SV=1	6	1	2	1	320	36.3	5.94	0	1	1
FALSE	Master Protein	Q5FMM8	2-deoxyribosyltransferase OS=Lactobacillus acidophilus (strain ATCC 700396 / NCK56 / N2 / NCFM) OX=272621 GN=LBA0145 PE=4 SV=1	12	1	1	1	159	18.2	4.75	0	1	1
FALSE	Master Protein	I7KMN2	2-hydroxy-3-oxopropionate reductase OS=Lactobacillus gigeriorum DSM 23908 = CRBIP 24.85 OX=1423751 GN=BN52_04335 PE=4 SV=1	4	1	1	1	287	31.3	6.96	0	1	1
FALSE	Master Protein	A0A916VII5	2-keto-3-deoxy-6-phosphogluconate aldolase OS=Lactobacillus corticis OX=2201249 GN=eda PE=3 SV=1	6	1	3	1	208	22.5	5.2	0	1	1
FALSE	Master Protein	A0A2R3JWS6	2-octaprenylphenol hydroxylase OS=Lactobacillus sp. CBA3606 OX=2099789 GN=C5Z26_07700 PE=3 SV=1	2	1	1	1	578	65.2	7.09	0	1	1
FALSE	Master Protein	A0A916QHI0	2-succinylbenzoate--CoA ligase OS=Lactobacillus corticis OX=2201249 GN=LCB40_13500 PE=4 SV=1	4	1	1	1	508	56.7	6.04	0	1	1
FALSE	Master Protein	A0A1V3Y3K3	3',5'-cyclic-nucleotide phosphodiesterase OS=Lactobacillus gasseri OX=1596 GN=BXT97_03010 PE=3 SV=1	3	1	1	1	410	47.5	6.99	0	1	1
FALSE	Master Protein	A0A844FNT2	30S ribosomal protein S1 OS=Lactobacillus equicursoris OX=420645 GN=rpsA PE=3 SV=1	2	1	1	1	401	44.1	5.62	0	1	1
FALSE	Master Protein	A0A9X4X9E1	30S ribosomal protein S20 OS=Lactobacillus johnsonii OX=33959 GN=GJU95_07350 PE=4 SV=1	18	1	1	1	112	12.9	9.95	0	1	1
FALSE	Master Protein	D4YTD2	33 kDa chaperonin OS=Lactobacillus amylolyticus DSM 11664 OX=585524 GN=hslO PE=3 SV=1	3	1	1	1	296	32.1	5.74	0	1	1
FALSE	Master Protein	U6F3U0	33 kDa chaperonin OS=Lactobacillus helveticus CIRM-BIA 951 OX=1226334 GN=hslO PE=3 SV=1	4	1	1	1	296	32.1	6.18	0	1	1
FALSE	Master Protein	A0A5N1ID24	33 kDa chaperonin OS=Lactobacillus jensenii OX=109790 GN=hslO PE=3 SV=1	7	1	1	1	293	31.7	5.71	0	1	1
FALSE	Master Protein	A0A349MXM6	33 kDa chaperonin OS=Lactobacillus sp OX=1591 GN=hslO PE=3 SV=1	5	1	1	1	294	31.5	5.3	0	1	1
FALSE	Master Protein	A0A256LC68	33 kDa chaperonin OS=Lactobacillus taiwanensis OX=508451 GN=hslO PE=3 SV=1	3	1	1	1	291	31.7	7.01	0	1	1
FALSE	Master Protein	A0A9E2KPT2	3'-5' exonuclease DinG OS=Candidatus Lactobacillus pullistercoris OX=2838636 GN=dinG PE=3 SV=1	1	1	2	1	937	108.1	7.36	0	1	1
FALSE	Master Protein	A0A5P5ZJ98	3'-5' exonuclease DinG OS=Lactobacillus acetotolerans OX=1600 GN=dinG PE=3 SV=1	1	1	1	1	937	107.3	9	0	1	1
FALSE	Master Protein	D4YR84	3'-5' exonuclease DinG OS=Lactobacillus amylolyticus DSM 11664 OX=585524 GN=dinG PE=3 SV=1	2	1	1	1	934	107.3	6.25	0	1	1
FALSE	Master Protein	A0A1Y4W6G2	3'-5' exonuclease DinG OS=Lactobacillus gallinarum OX=52242 GN=dinG PE=3 SV=1	2	1	1	1	927	106.2	6.33	0	1	1
FALSE	Master Protein	A0A249NIX2	3'-5' exonuclease DinG OS=Lactobacillus gasseri DSM 14869 OX=1380360 GN=dinG PE=3 SV=1	1	1	2	1	937	107.9	6.76	0	1	1
FALSE	Master Protein	A0A6B2G0H2	3'-5' exonuclease DinG OS=Lactobacillus paragasseri OX=2107999 GN=dinG PE=3 SV=1	2	1	1	1	937	107.9	6.52	0	1	1
FALSE	Master Protein	A0A2Z6TG64	3'-5' exonuclease DinG OS=Lactobacillus rodentium OX=947835 GN=dinG PE=3 SV=1	2	1	1	1	935	108.1	6.19	0	1	1
FALSE	Master Protein	A0A0R2G6X5	3'-5' exonuclease DinG OS=Lactobacillus selangorensis OX=81857 GN=dinG PE=3 SV=1	1	1	1	1	947	107.1	6.89	0	1	1
FALSE	Master Protein	N2AEK2	3'-5' exonuclease DinG OS=Lactobacillus sp. ASF360 OX=97137 GN=dinG PE=3 SV=1	1	1	1	1	933	107.2	6.35	0	1	1
FALSE	Master Protein	A0A2R3JUX6	3'-5' exonuclease DinG OS=Lactobacillus sp. CBA3606 OX=2099789 GN=dinG PE=3 SV=1	1	1	1	1	934	105.2	8.34	0	1	1
FALSE	Master Protein	A0A556UDU8	3'-5' exonuclease DinG OS=Lactobacillus sp. LL6 OX=2596827 GN=dinG PE=3 SV=1	1	1	2	1	935	107.3	6.62	0	1	1
FALSE	Master Protein	A0A2A7RFE1	3'-5' exonuclease DinG OS=Lactobacillus sp. UMNPBX1 OX=2042046 GN=dinG PE=3 SV=1	1	1	2	1	926	105.9	6.4	0	1	1
FALSE	Master Protein	A0A2Z6T676	3'-5' exonuclease OS=Lactobacillus rodentium OX=947835 GN=LrDSM24759_00700 PE=4 SV=1	3	1	1	1	320	36.6	5.59	0	1	1
FALSE	Master Protein	A0A556UDS2	3'-5' exonuclease OS=Lactobacillus sp. LL6 OX=2596827 GN=FOD82_07305 PE=4 SV=1	5	1	1	1	318	37	5.5	0	1	1
FALSE	Master Protein	A0A921K531	3'-5' exoribonuclease OS=Lactobacillus crispatus OX=47770 GN=K8V23_03020 PE=4 SV=1	2	1	1	1	417	46.9	8.87	0	1	1
FALSE	Master Protein	A0A3G6JG99	3-beta hydroxysteroid dehydrogenase OS=Lactobacillus delbrueckii subsp. lactis OX=29397 GN=DQL93_05595 PE=4 SV=1	7	1	3	1	139	15.6	5.01	0	1	1
FALSE	Master Protein	I7J356	3-carboxymuconate cyclase OS=Lactobacillus gigeriorum DSM 23908 = CRBIP 24.85 OX=1423751 GN=BN52_04025 PE=3 SV=1	6	1	2	1	344	38.3	5.43	0	1	1
FALSE	Master Protein	A0A0F4LKF2	3-carboxymuconate cyclase OS=Lactobacillus kimbladii OX=1218506 GN=JF75_06640 PE=3 SV=1	3	1	2	1	344	38.3	6.05	0	1	1
FALSE	Master Protein	A0A854ZQ07	3-carboxymuconate cyclase OS=Lactobacillus sp. UMNPBX4 OX=2042043 GN=CP355_03410 PE=3 SV=1	9	1	1	1	342	38	5.9	0	1	1
FALSE	Master Protein	A0A916VIM5	3-dehydroquinate dehydratase OS=Lactobacillus corticis OX=2201249 GN=aroD PE=3 SV=1	11	2	2	2	252	27.2	5.1	0	2	1
FALSE	Master Protein	D1YK10	3-dehydroquinate dehydratase OS=Lactobacillus gasseri 224-1 OX=679196 GN=HMPREF9209_2357 PE=4 SV=1	6	1	2	1	140	15.8	5.68	3.65	1	1
FALSE	Master Protein	A0A2R3JQE0	3-dehydroquinate dehydratase OS=Lactobacillus sp. CBA3605 OX=2099788 GN=aroD PE=3 SV=1	7	1	2	1	252	27	5.82	0	1	1
FALSE	Master Protein	A0A0F4LBQ2	3-hexulose-6-phosphate isomerase OS=Lactobacillus melliventris OX=1218507 GN=JF74_13670 PE=3 SV=1	6	1	1	1	180	20.2	5.54	0	1	1
FALSE	Master Protein	A0A0R2KZL5	3-hydroxy-3-methylglutaryl coenzyme A reductase OS=Lactobacillus amylovorus DSM 16698 OX=695563 GN=IV44_GL000044 PE=3 SV=1	3	1	1	1	403	44	6.16	0	1	1
FALSE	Master Protein	A0AA47GHB0	3-hydroxy-3-methylglutaryl coenzyme A reductase OS=Lactobacillus helsingborgensis OX=1218494 GN=LDX53_02855 PE=3 SV=1	4	2	7	2	408	43.8	9.39	0	2	1
FALSE	Master Protein	A0A921EKD7	3-hydroxy-3-methylglutaryl coenzyme A reductase OS=Lactobacillus johnsonii OX=33959 GN=K8V69_05260 PE=3 SV=1	3	1	2	1	411	44.8	9.58	0	1	1
FALSE	Master Protein	A0A0R1SCU0	3-hydroxy-3-methylglutaryl coenzyme A reductase OS=Lactobacillus psittaci DSM 15354 OX=1122152 GN=FC23_GL000090 PE=3 SV=1	3	1	1	1	395	42.9	6.44	0	1	1
FALSE	Master Protein	A0A2R3JQ91	3-hydroxy-3-methylglutaryl coenzyme A reductase OS=Lactobacillus sp. CBA3605 OX=2099788 GN=C5Z25_08335 PE=3 SV=1	3	1	1	1	424	45.3	9.01	0	1	1
FALSE	Master Protein	A0A854ZED1	3-hydroxy-3-methylglutaryl coenzyme A reductase OS=Lactobacillus sp. UMNPBX4 OX=2042043 GN=CP355_01760 PE=3 SV=1	3	1	1	1	403	44	8.12	0	1	1
FALSE	Master Protein	A0A1Y4W5Z0	3-hydroxyacyl-[acyl-carrier-protein] dehydratase FabZ OS=Lactobacillus gallinarum OX=52242 GN=B5E44_04420 PE=3 SV=1	17	2	2	2	143	15.5	6.79	0	2	1
FALSE	Master Protein	A0A0D6A1J3	3-hydroxybutyryl-CoA dehydratase OS=Lactobacillus acetotolerans OX=1600 GN=LBAT_0278 PE=3 SV=1	5	1	1	1	264	28.5	5.16	0	1	1
FALSE	Master Protein	A0A0R1S4F2	3-hydroxybutyryl-CoA dehydrogenase OS=Lactobacillus psittaci DSM 15354 OX=1122152 GN=FC23_GL000756 PE=4 SV=1	4	1	2	1	296	33.5	6.68	0	1	1
FALSE	Master Protein	A0A0R1NQR8	3-hydroxyisobutyrate dehydrogenase related beta-hydroxyacid dehydrogenase OS=Lactobacillus gallinarum DSM 10532 = JCM 2011 OX=1423748 GN=FC37_GL000321 PE=4 SV=1	6	1	1	1	287	31.5	6.55	0	1	1
FALSE	Master Protein	A0AA87DIW2	3-hydroxyisobutyrate dehydrogenase-like NAD-binding domain-containing protein OS=Lactobacillus paragasseri JV-V03 OX=525326 GN=HMPREF0514_10614 PE=4 SV=1	19	1	1	1	64	7.1	6.51	0	1	1
FALSE	Master Protein	A0A349MTB3	3-methyladenine DNA glycosylase OS=Lactobacillus sp OX=1591 GN=DCW31_00735 PE=4 SV=1	5	1	1	1	223	26.2	9.1	0	1	1
FALSE	Master Protein	A0AA87DEE2	3-octaprenyl-4-hydroxybenzoate carboxy-lyase OS=Lactobacillus paragasseri JV-V03 OX=525326 GN=ubiD PE=4 SV=1	2	1	2	1	494	55	5.34	0	1	1
FALSE	Master Protein	A0A948TJ93	3-oxoacid CoA-transferase OS=Candidatus Paralactobacillus gallistercoris OX=2838724 GN=H9901_03630 PE=3 SV=1	4	1	1	1	517	56.6	6.28	0	1	1
FALSE	Master Protein	A0A7X4HNC4	3-oxoacid CoA-transferase OS=Lactobacillus crispatus OX=47770 GN=GTK63_02645 PE=3 SV=1	3	2	3	2	524	57.3	5.33	3.75	2	1
FALSE	Master Protein	D4YUD3	3-oxoacyl-[acyl-carrier-protein] reductase OS=Lactobacillus amylolyticus DSM 11664 OX=585524 GN=HMPREF0493_1144 PE=3 SV=1	12	1	1	1	114	12.3	6.8	0	1	1
FALSE	Master Protein	I7JUU5	3-oxoacyl-[acyl-carrier-protein] reductase OS=Lactobacillus hominis DSM 23910 = CRBIP 24.179 OX=1423758 GN=BN55_09950 PE=3 SV=1	14	2	2	2	242	26.7	6.96	0	2	1
FALSE	Master Protein	A0A0D6A2F3	3-oxoacyl-[acyl-carrier-protein] synthase 2 OS=Lactobacillus acetotolerans OX=1600 GN=fabF PE=3 SV=1	6	1	1	1	409	42.8	5.99	0	1	1
FALSE	Master Protein	A0A3M0NUP4	3-phosphoglycerate dehydrogenase OS=Lactobacillus sp. ESL0261 OX=2069348 GN=F5ESL0261_07865 PE=3 SV=1	6	1	1	1	330	37.3	6.7	0	1	1
FALSE	Master Protein	A0A0R2KGB0	41 kDa protein OS=Lactobacillus amylovorus DSM 16698 OX=695563 GN=IV44_GL001312 PE=4 SV=1	4	1	5	1	347	40.5	8.32	0	1	1
FALSE	Master Protein	A0A0F4LFP5	4-deoxy-L-threo-5-hexosulose-uronate ketol-isomerase OS=Lactobacillus melliventris OX=1218507 GN=kduI PE=3 SV=1	5	1	1	1	279	31.9	6.62	0	1	1
FALSE	Master Protein	A0A349MTP6	4-diphosphocytidyl-2-C-methyl-D-erythritol kinase OS=Lactobacillus sp OX=1591 GN=ispE PE=3 SV=1	2	1	1	1	300	32.9	6.99	0	1	1
FALSE	Master Protein	K0NQC1	4-methyl-5(B-hydroxyethyl)-thiazole monophosphate biosynthesis enzyme OS=Lactobacillus equicursoris 66c OX=872326 GN=BN146_02350 PE=4 SV=1	6	1	2	1	192	21	4.97	0	1	1
FALSE	Master Protein	A0AAE8GYE3	4-methyl-5(B-hydroxyethyl)-thiazole monophosphate biosynthesis OS=Lactobacillus apis OX=303541 GN=GA0061073_1480 PE=4 SV=1	8	2	3	2	194	21.2	5.01	0	2	1
FALSE	Master Protein	A0A2Z6TR95	4-methyl-5(B-hydroxyethyl)-thiazole monophosphate biosynthesis protein OS=Lactobacillus rodentium OX=947835 GN=LrDSM24759_01530 PE=4 SV=1	14	2	2	2	194	21.4	5.02	0	2	1
FALSE	Master Protein	A0A9X7U1G1	4-oxalocrotonate tautomerase OS=Lactobacillus johnsonii OX=33959 GN=GTO82_03410 PE=3 SV=1	20	1	1	1	59	6.8	7.65	0	1	1
FALSE	Master Protein	A0A0R1SA95	4-oxalocrotonate tautomerase-like domain-containing protein OS=Lactobacillus psittaci DSM 15354 OX=1122152 GN=FC23_GL000985 PE=3 SV=1	17	1	1	1	59	6.8	7.14	0	1	1
FALSE	Master Protein	A0A0R1M9K3	50S ribosomal protein L17 OS=Lactobacillus equicursoris DSM 19284 = JCM 14600 = CIP 110162 OX=1293597 GN=FC20_GL000768 PE=3 SV=1	6	1	1	1	112	12.6	9.91	0	1	1
FALSE	Master Protein	F0TFM6	50S ribosomal protein L7 OS=Lactobacillus amylovorus OX=1604 GN=LAC30SC_07030 PE=4 SV=1	19	1	1	1	103	11.1	10.33	0	1	1
FALSE	Master Protein	A0A3M0NM71	50S ribosomal protein L7 OS=Lactobacillus sp. ESL0225 OX=2069351 GN=F5ESL0225_04695 PE=4 SV=1	15	1	1	1	103	11.1	9.88	0	1	1
FALSE	Master Protein	A0A8A4UZL5	5-formyltetrahydrofolate cyclo-ligase OS=Lactobacillus gasseri OX=1596 GN=J3E67_001374 PE=3 SV=1	4	1	1	1	185	21.3	9.82	0	1	1
FALSE	Master Protein	I7JUW8	5-formyltetrahydrofolate cyclo-ligase OS=Lactobacillus hominis DSM 23910 = CRBIP 24.179 OX=1423758 GN=BN55_00465 PE=3 SV=1	5	1	1	1	182	21.2	9.04	0	1	1
FALSE	Master Protein	A0A6A7K317	5-methyltetrahydropteroyltriglutamate--homocysteine methyltransferase OS=Lactobacillus helveticus OX=1587 GN=metE PE=3 SV=1	2	1	1	1	761	87.3	5.96	0	1	1
FALSE	Master Protein	A0A349MYV4	5-methyltetrahydropteroyltriglutamate--homocysteine S-methyltransferase (Fragment) OS=Lactobacillus sp OX=1591 GN=metE PE=3 SV=1	1	1	1	1	750	84.3	5.55	0	1	1
FALSE	Master Protein	A0A7X9N4M9	5-methyltetrahydropteroyltriglutamate--homocysteine S-methyltransferase OS=Lactobacillus sp. MRS-253-APC-2B OX=2725305 GN=HF864_01940 PE=4 SV=1	6	2	2	2	384	43.2	5.05	0	2	1
FALSE	Master Protein	A0A0F4LX09	5'-nucleotidase OS=Lactobacillus apis OX=303541 GN=JF72_02890 PE=3 SV=1	3	1	1	1	466	53	6.49	0	1	1
FALSE	Master Protein	C2EMV4	5'-nucleotidase, C-terminal domain protein OS=Lactobacillus ultunensis DSM 16047 OX=525365 GN=yfkN PE=3 SV=1	4	1	1	1	518	58.9	6.46	0	1	1
FALSE	Master Protein	I7IVA0	5-nucleotidase/2, 3-cyclic phosphodiesterase related esterase OS=Lactobacillus hominis DSM 23910 = CRBIP 24.179 OX=1423758 GN=BN55_03960 PE=4 SV=1	1	1	1	1	799	88.9	6.73	0	1	1
FALSE	Master Protein	A0A146IWQ6	5'-nucreotidase/2', 3'-cyclic phosphodiesterase related esterase OS=Lactobacillus gasseri OX=1596 GN=LGMS_1201 PE=3 SV=1	2	1	1	1	765	84.3	8.92	0	1	1
FALSE	Master Protein	A0A7X9N992	5-oxoprolinase subunit A OS=Lactobacillus sp. MRS-253-APC-2B OX=2725305 GN=pxpA PE=3 SV=1	5	1	1	1	252	27.2	6.13	0	1	1
FALSE	Master Protein	M9SVD1	60 kDa heat shock protein (Fragment) OS=Lactobacillus apis OX=303541 GN=hsp60 PE=3 SV=1	5	1	1	1	186	20	4.81	0	1	1
FALSE	Master Protein	Q2Z1E0	60 kDa heat shock protein (Fragment) OS=Lactobacillus kefiranofaciens subsp. kefirgranum OX=190906 GN=HSP60 PE=3 SV=1	16	2	4	2	184	19.7	4.64	0	2	1
FALSE	Master Protein	A0A1L3TGV4	60 kDa heat shock protein (Fragment) OS=Lactobacillus sp OX=1591 GN=hsp60 PE=3 SV=1	11	1	1	1	151	16.6	5.11	0	1	1
FALSE	Master Protein	W5XK64	60 kDa heat shock protein (Fragment) OS=Lactobacillus sp. HRPRS2 OX=947829 GN=hsp60 PE=3 SV=1	5	1	1	1	186	20	4.88	0	1	1
FALSE	Master Protein	A0A0R1YLH2	6-methylsalicylate decarboxylase OS=Lactobacillus hamsteri DSM 5661 = JCM 6256 OX=1423754 GN=FC39_GL000197 PE=3 SV=1	6	1	4	1	304	34.5	6	0	1	1
FALSE	Master Protein	A0A556UEA4	6-methylsalicylate decarboxylase OS=Lactobacillus sp. LL6 OX=2596827 GN=FOD82_05355 PE=3 SV=1	5	1	2	1	302	34.4	5.31	0	1	1
FALSE	Master Protein	C2EN73	6-methylsalicylate decarboxylase OS=Lactobacillus ultunensis DSM 16047 OX=525365 GN=HMPREF0548_1119 PE=3 SV=1	3	1	1	1	301	33.6	6.73	0	1	1
FALSE	Master Protein	A0A349MUS3	6-O-methylguanine DNA methyltransferase OS=Lactobacillus sp OX=1591 GN=DCW31_03425 PE=4 SV=1	10	2	4	2	214	24.9	6.3	0	2	1
FALSE	Master Protein	Q5FMF4	6-p-beta-glucosidase OS=Lactobacillus acidophilus (strain ATCC 700396 / NCK56 / N2 / NCFM) OX=272621 GN=LBA0225 PE=3 SV=1	4	1	1	1	475	55.5	5.4	0	1	1
FALSE	Master Protein	I7LDA4	6-phospho-alpha-glucosidase (Maltose-6-phosphate hydrolase) OS=Lactobacillus pasteurii DSM 23907 = CRBIP 24.76 OX=1423790 GN=BN53_01170 PE=3 SV=1	4	1	1	1	447	51.2	5.26	0	1	1
FALSE	Master Protein	A0A9Q5G3Y9	6-phospho-alpha-glucosidase 1 OS=Lactobacillus helveticus OX=1587 GN=IMAU50013_01650 PE=3 SV=1	8	1	4	1	327	37.6	5.38	0	1	1
FALSE	Master Protein	A0A556UDE0	6-phospho-alpha-glucosidase OS=Lactobacillus sp. LL6 OX=2596827 GN=FOD82_06285 PE=3 SV=1	2	1	2	1	446	50.9	6.4	0	1	1
FALSE	Master Protein	P50977	6-phospho-beta-galactosidase OS=Lactobacillus acidophilus OX=1579 GN=lacG PE=3 SV=1	1	1	1	1	473	54	4.91	0	1	1
FALSE	Master Protein	A0A5M9Z1U9	6-phospho-beta-galactosidase OS=Lactobacillus crispatus OX=47770 GN=lacG PE=3 SV=1	3	1	1	1	478	55.2	7.9	0	1	1
FALSE	Master Protein	K0NV72	6-phospho-beta-galactosidase OS=Lactobacillus equicursoris DSM 19284 = JCM 14600 = CIP 110162 OX=1293597 GN=FC20_GL000715 PE=3 SV=1	3	1	3	1	482	55	5.41	0	1	1
FALSE	Master Protein	D1YGM4	6-phospho-beta-galactosidase OS=Lactobacillus gasseri 224-1 OX=679196 GN=lacG PE=3 SV=1	11	3	3	2	475	54.9	5.67	0	3	1
FALSE	Master Protein	A0A5N1IB95	6-phospho-beta-galactosidase OS=Lactobacillus jensenii OX=109790 GN=lacG PE=3 SV=1	2	1	1	1	469	53.9	6.89	0	1	1
FALSE	Master Protein	A0AA87DD37	6-phospho-beta-galactosidase OS=Lactobacillus paragasseri JV-V03 OX=525326 GN=lacG PE=3 SV=1	2	1	1	1	484	55.6	6.74	0	1	1
FALSE	Master Protein	A0A6B2G008	6-phospho-beta-galactosidase OS=Lactobacillus paragasseri OX=2107999 GN=lacG PE=3 SV=1	7	2	2	1	475	54.9	5.97	0	2	1
FALSE	Master Protein	A0A9Q5G7P0	6-phospho-beta-glucosidase BglA OS=Lactobacillus helveticus OX=1587 GN=IMAU30003_00570 PE=3 SV=1	4	1	5	1	401	46	5.4	0	1	1
FALSE	Master Protein	A0A0R1S2U0	6-phospho-beta-glucosidase BglA OS=Lactobacillus psittaci DSM 15354 OX=1122152 GN=FC23_GL000894 PE=3 SV=1	3	1	1	1	477	54.9	6.38	0	1	1
FALSE	Master Protein	A0A2X0R9E1	6-phospho-beta-glucosidase BglB OS=Lactobacillus helveticus OX=1587 GN=bglB_2 PE=4 SV=1	40	2	4	1	65	7.5	9	0	2	1
FALSE	Master Protein	Q5FIF6	6-phospho-beta-glucosidase OS=Lactobacillus acidophilus (strain ATCC 700396 / NCK56 / N2 / NCFM) OX=272621 GN=LBA1706 PE=3 SV=1	3	1	1	1	493	57.8	6.84	0	1	1
FALSE	Master Protein	A0AAE8GVI9	6-phospho-beta-glucosidase OS=Lactobacillus apis OX=303541 GN=GA0061073_0180 PE=3 SV=1	2	1	1	1	495	57.2	6.16	0	1	1
FALSE	Master Protein	A0AAE8KRT8	6-phospho-beta-glucosidase OS=Lactobacillus apis OX=303541 GN=GA0061073_1058 PE=3 SV=1	2	1	1	1	482	54.8	5.02	0	1	1
FALSE	Master Protein	D5GZB8	6-phospho-beta-glucosidase OS=Lactobacillus crispatus (strain ST1) OX=748671 GN=bglA6 PE=3 SV=1	4	1	1	1	491	57.1	8.5	0	1	1
FALSE	Master Protein	A0A2N5L1E5	6-phospho-beta-glucosidase OS=Lactobacillus crispatus OX=47770 GN=CYJ79_00300 PE=3 SV=1	4	1	1	1	475	55.3	5.86	0	1	1
FALSE	Master Protein	A0A4Q7DYP4	6-phospho-beta-glucosidase OS=Lactobacillus delbrueckii OX=1584 GN=LDELB18P1_0029 PE=4 SV=1	15	1	1	1	65	7.9	9.61	0	1	1
FALSE	Master Protein	A0A1V3Y1E3	6-phospho-beta-glucosidase OS=Lactobacillus gasseri OX=1596 GN=BXT97_05840 PE=3 SV=1	2	1	1	1	484	56.2	6.6	0	1	1
FALSE	Master Protein	I7LE84	6-phospho-beta-glucosidase OS=Lactobacillus gigeriorum DSM 23908 = CRBIP 24.85 OX=1423751 GN=BN52_01760 PE=3 SV=1	2	1	1	1	495	56.3	5.11	0	1	1
FALSE	Master Protein	I7J1D6	6-phospho-beta-glucosidase OS=Lactobacillus gigeriorum DSM 23908 = CRBIP 24.85 OX=1423751 GN=BN52_05825 PE=3 SV=1	5	2	2	2	493	55.9	5.97	0	2	1
FALSE	Master Protein	A0AA47B3W6	6-phospho-beta-glucosidase OS=Lactobacillus helsingborgensis OX=1218494 GN=ascB PE=3 SV=1	2	1	1	1	481	54.6	5.27	0	1	1
FALSE	Master Protein	A0A5N1IDI8	6-phospho-beta-glucosidase OS=Lactobacillus jensenii OX=109790 GN=F6H94_03610 PE=3 SV=1	2	1	2	1	479	55.2	5.5	0	1	1
FALSE	Master Protein	D0R5U4	6-phospho-beta-glucosidase OS=Lactobacillus johnsonii (strain FI9785) OX=633699 GN=bglA4 PE=3 SV=1	4	2	2	2	490	56.5	5.39	0	2	1
FALSE	Master Protein	D0R1S9	6-phospho-beta-glucosidase OS=Lactobacillus johnsonii (strain FI9785) OX=633699 GN=FI9785_260 PE=3 SV=1	5	2	5	1	496	56.9	5.36	0	2	1
FALSE	Master Protein	A0A1Z1NBG1	6-phospho-beta-glucosidase OS=Lactobacillus johnsonii OX=33959 GN=A3Q24_04760 PE=3 SV=1	4	1	2	1	475	55.3	6.54	0	1	1
FALSE	Master Protein	A0A9W3SM70	6-phospho-beta-glucosidase OS=Lactobacillus johnsonii OX=33959 GN=BBP16_07265 PE=3 SV=1	7	3	4	2	459	53.8	5.69	0	3	1
FALSE	Master Protein	A0A0F4LIY5	6-phospho-beta-glucosidase OS=Lactobacillus kullabergensis OX=1218493 GN=JF76_04020 PE=3 SV=1	4	1	1	1	508	59	6.61	0	1	1
FALSE	Master Protein	A0A0F4LGM8	6-phospho-beta-glucosidase OS=Lactobacillus melliventris OX=1218507 GN=bglA4 PE=3 SV=1	9	3	4	2	460	53.8	6.37	0	3	1
FALSE	Master Protein	I7LD95	6-phospho-beta-glucosidase OS=Lactobacillus pasteurii DSM 23907 = CRBIP 24.76 OX=1423790 GN=BN53_01040 PE=3 SV=1	6	1	1	1	476	55.3	5.3	0	1	1
FALSE	Master Protein	I7LAM2	6-phospho-beta-glucosidase OS=Lactobacillus pasteurii DSM 23907 = CRBIP 24.76 OX=1423790 GN=BN53_01740 PE=3 SV=1	6	1	1	1	475	55.2	5.69	0	1	1
FALSE	Master Protein	A0A0R2G4W5	6-phospho-beta-glucosidase OS=Lactobacillus selangorensis OX=81857 GN=IV38_GL001341 PE=3 SV=1	3	1	1	1	444	51	5.44	0	1	1
FALSE	Master Protein	N2A6J8	6-phospho-beta-glucosidase OS=Lactobacillus sp. ASF360 OX=97137 GN=C821_00847 PE=3 SV=1	8	2	2	2	493	56.3	5.43	0	2	1
FALSE	Master Protein	A0A2R3JPB0	6-phospho-beta-glucosidase OS=Lactobacillus sp. CBA3605 OX=2099788 GN=C5Z25_06265 PE=3 SV=1	3	1	1	1	486	55.2	5.34	0	1	1
FALSE	Master Protein	A0A2R3JVI7	6-phospho-beta-glucosidase OS=Lactobacillus sp. CBA3606 OX=2099789 GN=C5Z26_05655 PE=3 SV=1	4	2	2	2	479	54.8	5.35	0	2	1
FALSE	Master Protein	A0A2R3JWU8	6-phospho-beta-glucosidase OS=Lactobacillus sp. CBA3606 OX=2099789 GN=C5Z26_07810 PE=3 SV=1	3	1	1	1	487	55.2	6.33	0	1	1
FALSE	Master Protein	A0A2R3JV51	6-phosphogluconate dehydrogenase (Decarboxylating) OS=Lactobacillus sp. CBA3606 OX=2099789 GN=gnd PE=3 SV=1	5	1	1	1	298	31.7	5.67	0	1	1
FALSE	Master Protein	A0A396SQ67	6-phosphogluconate dehydrogenase, decarboxylating OS=Lactobacillus bombicola OX=1505723 GN=DS835_06755 PE=3 SV=1	3	1	1	1	461	51	5.5	0	1	1
FALSE	Master Protein	A0A916QJW2	6-phosphogluconate dehydrogenase, decarboxylating OS=Lactobacillus corticis OX=2201249 GN=gnd PE=3 SV=1	6	2	2	2	461	51.3	5.21	0	2	1
FALSE	Master Protein	I7L747	6-phosphogluconate dehydrogenase, decarboxylating OS=Lactobacillus hominis DSM 23910 = CRBIP 24.179 OX=1423758 GN=BN55_04615 PE=3 SV=1	2	1	1	1	462	51.1	5.72	0	1	1
FALSE	Master Protein	A0A0F4LAM0	6-phosphogluconate dehydrogenase, decarboxylating OS=Lactobacillus melliventris OX=1218507 GN=gnd PE=3 SV=1	3	1	2	1	461	51.2	5.39	0	1	1
FALSE	Master Protein	A0A0R2FZ30	6-phosphogluconate dehydrogenase, decarboxylating OS=Lactobacillus selangorensis OX=81857 GN=IV38_GL000614 PE=3 SV=1	9	3	3	3	473	52.8	5.83	0	3	1
FALSE	Master Protein	A0A3M0NTW7	6-phosphogluconate dehydrogenase, decarboxylating OS=Lactobacillus sp. ESL0261 OX=2069348 GN=gndA PE=3 SV=1	4	1	3	1	461	51.2	5.27	0	1	1
FALSE	Master Protein	A0AAE8GWH7	6-phosphogluconolactonase OS=Lactobacillus apis OX=303541 GN=GA0061073_0614 PE=3 SV=1	5	1	1	1	344	38.3	5.19	0	1	1
FALSE	Master Protein	C2ELZ2	6-phosphogluconolactonase OS=Lactobacillus ultunensis DSM 16047 OX=525365 GN=HMPREF0548_0688 PE=3 SV=1	3	1	1	1	342	38	6.06	0	1	1
FALSE	Master Protein	A0A1V3Y6U6	7,8-dihydro-8-oxoguanine triphosphatase OS=Lactobacillus gasseri OX=1596 GN=BXT97_02110 PE=4 SV=1	10	1	1	1	146	16.9	6.29	0	1	1
FALSE	Master Protein	Q5FLU3	8-oxo-dGTP diphosphatase OS=Lactobacillus acidophilus (strain ATCC 700396 / NCK56 / N2 / NCFM) OX=272621 GN=mutT PE=3 SV=1	9	1	1	1	140	15.8	4.92	0	1	1
FALSE	Master Protein	A0A7X7BQ50	8-oxo-dGTP diphosphatase OS=Lactobacillus sp OX=1591 GN=GX669_01015 PE=4 SV=1	7	1	1	1	149	17.6	4.61	0	1	1
FALSE	Master Protein	A0A135ZGM5	AAA domain-containing protein OS=Lactobacillus crispatus OX=47770 GN=HMPREF3209_00073 PE=4 SV=1	3	1	1	1	269	31.2	6.06	0	1	1
FALSE	Master Protein	A0A135YMJ2	AAA domain-containing protein OS=Lactobacillus crispatus OX=47770 GN=HMPREF3209_02487 PE=4 SV=1	4	1	1	1	358	41.2	8.98	0	1	1
FALSE	Master Protein	A0AAJ5SVK0	AAA domain-containing protein OS=Lactobacillus delbrueckii subsp. indicus OX=249265 GN=OKX59_05210 PE=4 SV=1	4	2	2	2	523	59.9	5.12	0	2	1
FALSE	Master Protein	A0AAC9VPS9	AAA domain-containing protein OS=Lactobacillus delbrueckii subsp. lactis DSM 20072 OX=888027 GN=LDL72_01650 PE=4 SV=1	6	1	2	1	139	15.8	9.16	0	1	1
FALSE	Master Protein	A0A249NN18	AAA domain-containing protein OS=Lactobacillus gasseri DSM 14869 OX=1380360 GN=N506_1p54 PE=4 SV=1	3	1	2	1	398	46.4	7.2	0	1	1
FALSE	Master Protein	A0A9Q5C823	AAA domain-containing protein OS=Lactobacillus helveticus OX=1587 GN=IMAU30003_00168 PE=3 SV=1	2	1	2	1	437	48	7.61	0	1	1
FALSE	Master Protein	C8PBM1	AAA domain-containing protein OS=Lactobacillus iners DSM 13335 OX=525328 GN=HMPREF0520_0491 PE=4 SV=1	18	1	1	1	82	9.2	6.52	0	1	1
FALSE	Master Protein	A0A9X5AM50	AAA domain-containing protein OS=Lactobacillus johnsonii OX=33959 GN=GJU95_07485 PE=4 SV=1	3	2	2	2	669	74	8.25	0	2	1
FALSE	Master Protein	A0A948X3U1	AAA family ATPase OS=Candidatus Paralactobacillus gallistercoris OX=2838724 GN=H9901_05810 PE=4 SV=1	3	1	1	1	595	67.1	6.27	0	1	1
FALSE	Master Protein	A0A5P5ZG97	AAA family ATPase OS=Lactobacillus acetotolerans OX=1600 GN=LA749_01040 PE=4 SV=1	3	1	1	1	434	49.3	6.04	0	1	1
FALSE	Master Protein	D4YRH3	AAA family ATPase OS=Lactobacillus amylolyticus DSM 11664 OX=585524 GN=HMPREF0493_0101 PE=4 SV=1	17	1	2	1	83	9.4	7.39	0	1	1
FALSE	Master Protein	A0A9X3WB35	AAA family ATPase OS=Lactobacillus amylovorus OX=1604 GN=ODV15_07175 PE=4 SV=1	3	2	2	2	768	89.4	7.27	0	2	1
FALSE	Master Protein	A0A7X4HLF7	AAA family ATPase OS=Lactobacillus crispatus OX=47770 GN=GTK63_00755 PE=4 SV=1	1	1	1	1	740	85.5	8.29	0	1	1
FALSE	Master Protein	A0AAJ5MTN1	AAA family ATPase OS=Lactobacillus delbrueckii subsp. indicus OX=249265 GN=OKX59_02620 PE=4 SV=1	3	2	4	1	731	81.5	5.39	0	2	1
FALSE	Master Protein	A0AAJ5MRD9	AAA family ATPase OS=Lactobacillus delbrueckii subsp. indicus OX=249265 GN=OKX59_08275 PE=4 SV=1	1	1	1	1	759	87.8	6.6	0	1	1
FALSE	Master Protein	A0A844FPR1	AAA family ATPase OS=Lactobacillus equicursoris OX=420645 GN=FYJ61_09420 PE=4 SV=1	3	1	1	1	337	38	6.13	0	1	1
FALSE	Master Protein	A0A833CEU1	AAA family ATPase OS=Lactobacillus gasseri OX=1596 GN=F8244_00585 PE=4 SV=1	2	2	2	2	812	93	6	0	2	1
FALSE	Master Protein	A0AA47B328	AAA family ATPase OS=Lactobacillus helsingborgensis OX=1218494 GN=LDX53_05880 PE=4 SV=1	2	2	3	2	833	95.7	7.37	0	2	1
FALSE	Master Protein	A0A6A7K2H7	AAA family ATPase OS=Lactobacillus helveticus OX=1587 GN=GDZ32_07810 PE=4 SV=1	3	1	1	1	426	49.6	6.19	0	1	1
FALSE	Master Protein	A0A6A7K2X1	AAA family ATPase OS=Lactobacillus helveticus OX=1587 GN=GDZ32_08925 PE=4 SV=1	2	2	2	1	833	94.3	5.52	0	2	1
FALSE	Master Protein	A0A6A7K3E7	AAA family ATPase OS=Lactobacillus helveticus OX=1587 GN=GDZ32_10245 PE=4 SV=1	2	1	1	1	581	67.6	8.76	0	1	1
FALSE	Master Protein	A0A6G7BAG7	AAA family ATPase OS=Lactobacillus iners OX=147802 GN=G6Z83_01215 PE=4 SV=1	1	1	1	1	797	91.9	8.03	0	1	1
FALSE	Master Protein	A0A5N1I7M0	AAA family ATPase OS=Lactobacillus jensenii OX=109790 GN=F6H94_06285 PE=4 SV=1	1	1	2	1	804	93	6.65	0	1	1
FALSE	Master Protein	A0A921JMW6	AAA family ATPase OS=Lactobacillus johnsonii OX=33959 GN=K8V69_01010 PE=3 SV=1	1	1	1	1	661	74	5.12	0	1	1
FALSE	Master Protein	A0A349MU66	AAA family ATPase OS=Lactobacillus sp OX=1591 GN=DCW31_02350 PE=3 SV=1	2	1	1	1	454	50.4	5.77	0	1	1
FALSE	Master Protein	A0A6P1ERW6	AAA family ATPase OS=Lactobacillus sp. JM1 OX=2690380 GN=F3I00_10535 PE=4 SV=1	5	1	2	1	268	30	6.37	0	1	1
FALSE	Master Protein	A0A556UBM5	AAA family ATPase OS=Lactobacillus sp. LL6 OX=2596827 GN=FOD82_03140 PE=3 SV=1	3	1	2	1	325	36.6	5.96	0	1	1
FALSE	Master Protein	A0A135Z0Z4	AAA+ ATPase domain-containing protein (Fragment) OS=Lactobacillus crispatus OX=47770 GN=HMPREF3209_01818 PE=4 SV=1	4	2	2	2	525	60.2	8.5	0	2	1
FALSE	Master Protein	U4QCV4	AAA+ ATPase domain-containing protein OS=Lactobacillus helveticus CIRM-BIA 953 OX=1226335 GN=LHCIRMBIA953_02696 PE=4 SV=1	3	1	1	1	569	66.1	5.73	0	1	1
FALSE	Master Protein	Q74K07	AAA+ ATPase domain-containing protein OS=Lactobacillus johnsonii (strain CNCM I-12250 / La1 / NCC 533) OX=257314 GN=LJ_0949 PE=3 SV=1	3	1	3	1	431	47.6	8.02	0	1	1
FALSE	Master Protein	A0A267M8L0	AAA+ ATPase domain-containing protein OS=Lactobacillus johnsonii OX=33959 GN=A3Q24_05560 PE=4 SV=1	8	1	1	1	268	30.3	8.81	0	1	1
FALSE	Master Protein	A0A0R2D796	AAA+ ATPase domain-containing protein OS=Lactobacillus taiwanensis DSM 21401 OX=1423809 GN=FD18_GL001604 PE=3 SV=1	3	1	3	1	657	73.4	5.12	0	1	1
FALSE	Master Protein	K0NVK2	AAA-ATPase OS=Lactobacillus equicursoris 66c OX=872326 GN=BN146_03555 PE=3 SV=1	1	1	1	1	748	84.4	8.35	0	1	1
FALSE	Master Protein	A0A0F4LN84	AAA-like domain protein (Fragment) OS=Lactobacillus apis OX=303541 GN=JF72_15650 PE=4 SV=1	1	1	1	1	691	78.1	5.45	0	1	1
FALSE	Master Protein	A0AAE8GWP6	AB hydrolase-1 domain-containing protein OS=Lactobacillus apis OX=303541 GN=GA0061073_0634 PE=4 SV=1	4	1	1	1	318	36.4	9.48	0	1	1
FALSE	Master Protein	A0A0D6A1R0	Abasic site processing protein OS=Lactobacillus acetotolerans OX=1600 GN=LA749_01440 PE=3 SV=1	7	1	1	1	201	23.5	9.54	0	1	1
FALSE	Master Protein	A0A417ZH58	Abasic site processing protein OS=Lactobacillus bombicola OX=1505723 GN=DS834_05555 PE=3 SV=1	6	1	1	1	198	23.3	9.04	0	1	1
FALSE	Master Protein	A0A3M0LPE5	Abasic site processing protein OS=Lactobacillus sp. ESL0246 OX=2069359 GN=F5ESL0246_06855 PE=3 SV=1	5	1	1	1	202	23.8	9.32	0	1	1
FALSE	Master Protein	A0A0R1UG40	ABC amino acid transporter ATP-binding protein OS=Lactobacillus kalixensis DSM 16043 OX=1423763 GN=FC46_GL000277 PE=4 SV=1	3	1	2	1	246	28	5.43	1.82	1	1
FALSE	Master Protein	I7K1I6	ABC superfamily ATP binding cassette transporter OS=Lactobacillus gigeriorum DSM 23908 = CRBIP 24.85 OX=1423751 GN=BN52_04955 PE=3 SV=1	7	2	3	1	431	47.6	9.7	0	2	1
FALSE	Master Protein	A0A0R1YG72	ABC superfamily ATP binding cassette transporter OS=Lactobacillus hamsteri DSM 5661 = JCM 6256 OX=1423754 GN=FC39_GL001200 PE=3 SV=1	2	1	1	1	780	86	9.58	0	1	1
FALSE	Master Protein	I7LCT2	ABC superfamily ATP binding cassette transporter OS=Lactobacillus pasteurii DSM 23907 = CRBIP 24.76 OX=1423790 GN=BN53_08640 PE=4 SV=1	8	3	3	1	434	47.6	9.69	0	3	1
FALSE	Master Protein	A0A0R1VQR4	ABC superfamily ATP binding cassette transporter, ABC membrane protein OS=Lactobacillus kitasatonis DSM 16761 = JCM 1039 OX=1423767 GN=FC59_GL000335 PE=4 SV=1	2	1	1	1	582	66	9.29	0	1	1
FALSE	Master Protein	A0A0R1YE80	ABC superfamily ATP binding cassette transporter, ABC protein OS=Lactobacillus hamsteri DSM 5661 = JCM 6256 OX=1423754 GN=FC39_GL000256 PE=3 SV=1	3	1	1	1	459	52.3	7.2	0	1	1
FALSE	Master Protein	A0A0R2D2V0	ABC superfamily ATP binding cassette transporter, ABC protein OS=Lactobacillus taiwanensis DSM 21401 OX=1423809 GN=FD18_GL000941 PE=3 SV=1	11	1	5	1	150	16.8	4.88	0	1	1
FALSE	Master Protein	A0A0R1U9V0	ABC superfamily ATP binding cassette transporter, binding protein OS=Lactobacillus kalixensis DSM 16043 OX=1423763 GN=FC46_GL000412 PE=3 SV=1	5	1	3	1	309	34.1	9.94	0	1	1
FALSE	Master Protein	A0A0F4LAV1	ABC superfamily ATP binding cassette transporter, binding protein OS=Lactobacillus melliventris OX=1218507 GN=JF74_15890 PE=3 SV=1	3	1	1	1	295	33.3	9.63	0	1	1
FALSE	Master Protein	A0A0R1NQ27	ABC superfamily ATP binding cassette transporter, membrane protein OS=Lactobacillus gallinarum DSM 10532 = JCM 2011 OX=1423748 GN=FC37_GL000414 PE=4 SV=1	5	1	1	1	401	44.5	7.34	0	1	1
FALSE	Master Protein	A0A0R1NT28	ABC superfamily ATP binding cassette transporter, membrane protein OS=Lactobacillus gallinarum DSM 10532 = JCM 2011 OX=1423748 GN=FC37_GL001875 PE=4 SV=1	5	1	1	1	452	51	9.82	0	1	1
FALSE	Master Protein	I7K1V0	ABC superfamily ATP binding cassette transporter, membrane protein OS=Lactobacillus gigeriorum DSM 23908 = CRBIP 24.85 OX=1423751 GN=BN52_09665 PE=4 SV=1	2	1	2	1	577	63.9	8.63	2.21	1	1
FALSE	Master Protein	A0A0R1UFV9	ABC superfamily ATP binding cassette transporter, membrane protein OS=Lactobacillus kalixensis DSM 16043 OX=1423763 GN=FC46_GL000817 PE=4 SV=1	3	2	4	2	845	94.9	9.95	0	2	1
FALSE	Master Protein	I7JXT6	ABC superfamily ATP binding cassette transporter, membrane protein OS=Lactobacillus pasteurii DSM 23907 = CRBIP 24.76 OX=1423790 GN=BN53_02260 PE=4 SV=1	2	2	2	2	861	96.8	9.91	0	2	1
FALSE	Master Protein	A0A0R2FRB9	ABC superfamily ATP binding cassette transporter, membrane protein OS=Lactobacillus selangorensis OX=81857 GN=IV38_GL001598 PE=4 SV=1	4	1	1	1	336	37	10.26	0	1	1
FALSE	Master Protein	A0A0R2DFF7	ABC superfamily ATP binding cassette transporter, membrane protein OS=Lactobacillus taiwanensis DSM 21401 OX=1423809 GN=FD18_GL000271 PE=4 SV=1	3	1	1	1	577	64.2	8.05	0	1	1
FALSE	Master Protein	U6F0K7	ABC superfamily ATP binding cassette transporter,binding protein OS=Lactobacillus helveticus CIRM-BIA 951 OX=1226334 GN=LHCIRMBIA951_00048 PE=3 SV=1	3	1	4	1	296	33.5	9.33	0	1	1
FALSE	Master Protein	K0NQP6	ABC superfamily ATP binding cassette transporter,membrane protein OS=Lactobacillus equicursoris 66c OX=872326 GN=BN146_08705 PE=4 SV=1	3	2	2	2	857	94.1	9.94	0	2	1
FALSE	Master Protein	A0A0R2FMC5	ABC transmembrane type-1 domain-containing protein OS=Lactobacillus selangorensis OX=81857 GN=IV38_GL001066 PE=3 SV=1	10	1	1	1	241	27	9.17	0	1	1
FALSE	Master Protein	A0A0R2G0L2	ABC transmembrane type-1 domain-containing protein OS=Lactobacillus selangorensis OX=81857 GN=IV38_GL001780 PE=3 SV=1	6	2	2	2	509	56	9.17	0	2	1
FALSE	Master Protein	A0AAE8GX05	ABC transport system permease protein OS=Lactobacillus apis OX=303541 GN=GA0061073_0534 PE=4 SV=1	1	1	1	1	924	103.8	9.64	0	1	1
FALSE	Master Protein	A0AAE8GXQ4	ABC transport system permease protein OS=Lactobacillus apis OX=303541 GN=GA0061073_1317 PE=3 SV=1	5	3	3	3	781	85.9	9.52	0	3	1
FALSE	Master Protein	Q5FK00	ABC transporter ATP binding and permease protein OS=Lactobacillus acidophilus (strain ATCC 700396 / NCK56 / N2 / NCFM) OX=272621 GN=LBA1131 PE=4 SV=1	3	1	1	1	527	58.8	6.02	0	1	1
FALSE	Master Protein	A0A0R2KS90	ABC transporter ATP binding and permease protein OS=Lactobacillus amylovorus DSM 16698 OX=695563 GN=IV44_GL001850 PE=4 SV=1	4	2	2	2	440	50.2	8.21	0	2	1
FALSE	Master Protein	A0A0F4LPM8	ABC transporter ATP binding and permease protein OS=Lactobacillus apis OX=303541 GN=JF72_11840 PE=4 SV=1	5	2	2	1	530	59.4	6.57	0	2	1
FALSE	Master Protein	A0A0F4L7D7	ABC transporter ATP binding and permease protein OS=Lactobacillus kullabergensis OX=1218493 GN=JF76_15680 PE=4 SV=1	2	1	2	1	527	58.7	9.22	0	1	1
FALSE	Master Protein	E4SNS8	ABC transporter ATP binding protein OS=Lactobacillus amylovorus (strain GRL 1112) OX=695560 GN=LA2_10590 PE=3 SV=1	5	2	2	2	779	86.2	9.55	0	2	1
FALSE	Master Protein	A0A396YGL2	ABC transporter ATP binding protein OS=Lactobacillus helveticus OX=1587 GN=BC335_0058 PE=4 SV=1	2	1	16	1	253	28.3	8.97	0	1	1
FALSE	Master Protein	A0A0R1S3V2	ABC transporter ATP binding protein OS=Lactobacillus psittaci DSM 15354 OX=1122152 GN=FC23_GL000553 PE=4 SV=1	8	1	1	1	235	26.7	6.04	0	1	1
FALSE	Master Protein	U4QG88	ABC transporter ATPase and permease component OS=Lactobacillus helveticus CIRM-BIA 953 OX=1226335 GN=LHCIRMBIA953_00120 PE=4 SV=1	2	1	1	1	522	59.1	9.23	0	1	1
FALSE	Master Protein	I7KL57	ABC transporter ATPase and permease component OS=Lactobacillus pasteurii DSM 23907 = CRBIP 24.76 OX=1423790 GN=BN53_03235 PE=4 SV=1	2	1	1	1	532	59.2	9.17	0	1	1
FALSE	Master Protein	U4QIA5	ABC transporter ATPase and permease components OS=Lactobacillus helveticus CIRM-BIA 953 OX=1226335 GN=LHCIRMBIA953_01189 PE=4 SV=1	2	1	1	1	529	59.2	9.26	0	1	1
FALSE	Master Protein	U4QDK7	ABC transporter ATPase component OS=Lactobacillus helveticus CIRM-BIA 953 OX=1226335 GN=LHCIRMBIA953_02306 PE=3 SV=1	7	1	1	1	249	27.3	8.72	0	1	1
FALSE	Master Protein	I7L518	ABC transporter ATPase component OS=Lactobacillus hominis DSM 23910 = CRBIP 24.179 OX=1423758 GN=BN55_06155 PE=4 SV=1	5	2	2	1	641	72.9	5.71	0	2	1
FALSE	Master Protein	Q74IT2	ABC transporter ATPase component OS=Lactobacillus johnsonii (strain CNCM I-12250 / La1 / NCC 533) OX=257314 GN=LJ_1483 PE=4 SV=1	4	2	2	2	503	57.9	9.03	0	2	1
FALSE	Master Protein	D0R5Y7	ABC transporter ATPase component OS=Lactobacillus johnsonii (strain FI9785) OX=633699 GN=FI9785_1647 PE=4 SV=1	9	1	1	1	219	24.5	7.55	0	1	1
FALSE	Master Protein	A0A0F4LJD7	ABC transporter ATPase component OS=Lactobacillus melliventris OX=1218507 GN=JF74_00180 PE=4 SV=1	6	1	1	1	289	33.1	6.29	0	1	1
FALSE	Master Protein	A0A0R2D269	ABC transporter ATPase component OS=Lactobacillus taiwanensis DSM 21401 OX=1423809 GN=FD18_GL000969 PE=4 SV=1	2	1	2	1	501	58	8.98	0	1	1
FALSE	Master Protein	A0A0R2DAH4	ABC transporter ATPase OS=Lactobacillus taiwanensis DSM 21401 OX=1423809 GN=FD18_GL000440 PE=4 SV=1	3	1	1	1	540	60.9	4.96	0	1	1
FALSE	Master Protein	A0A0D6A527	ABC transporter ATP-binding component OS=Lactobacillus acetotolerans OX=1600 GN=LA749_07295 PE=4 SV=1	5	2	2	2	514	57.8	8.98	0	2	1
FALSE	Master Protein	Q71IV3	Abc transporter ATP-binding protein (Fragment) OS=Lactobacillus delbrueckii subsp. lactis OX=29397 PE=4 SV=1	27	1	2	1	70	7.7	7.99	0	1	1
FALSE	Master Protein	A0A349MSX2	ABC transporter ATP-binding protein (Fragment) OS=Lactobacillus sp OX=1591 GN=DCW31_00005 PE=4 SV=1	2	1	1	1	395	44.3	9.01	0	1	1
FALSE	Master Protein	A0A0D6A2T7	ABC transporter ATP-binding protein OS=Lactobacillus acetotolerans OX=1600 GN=LA749_03535 PE=3 SV=1	6	2	2	2	325	37.2	7.81	0	2	1
FALSE	Master Protein	A0A5P5ZK02	ABC transporter ATP-binding protein OS=Lactobacillus acetotolerans OX=1600 GN=LA749_07120 PE=3 SV=1	4	1	1	1	249	27.5	6.16	0	1	1
FALSE	Master Protein	Q5FII2	ABC transporter ATP-binding protein OS=Lactobacillus acidophilus (strain ATCC 700396 / NCK56 / N2 / NCFM) OX=272621 GN=LBA1680 PE=3 SV=1	8	1	1	1	249	27.3	7.49	0	1	1
FALSE	Master Protein	A0A5B8EFX8	ABC transporter ATP-binding protein OS=Lactobacillus amylovorus OX=1604 GN=DM298_05090 PE=4 SV=1	4	2	2	2	531	59.1	9.28	0	2	1
FALSE	Master Protein	F0THX4	ABC transporter ATP-binding protein OS=Lactobacillus amylovorus OX=1604 GN=LAC30SC_00435 PE=3 SV=1	6	2	2	2	417	47.4	7.31	1.77	2	1
FALSE	Master Protein	A0A9X3W083	ABC transporter ATP-binding protein OS=Lactobacillus amylovorus OX=1604 GN=ODV08_04030 PE=4 SV=1	3	1	1	1	512	56.5	7.12	0	1	1
FALSE	Master Protein	A0A396SZX8	ABC transporter ATP-binding protein OS=Lactobacillus bombicola OX=1505723 GN=DS835_00195 PE=4 SV=1	5	1	2	1	197	21.8	9.07	0	1	1
FALSE	Master Protein	A0A396SVL7	ABC transporter ATP-binding protein OS=Lactobacillus bombicola OX=1505723 GN=DS835_03655 PE=4 SV=1	2	1	4	1	525	58.4	5.95	0	1	1
FALSE	Master Protein	A0A916QH98	ABC transporter ATP-binding protein OS=Lactobacillus corticis OX=2201249 GN=LCB40_11690 PE=4 SV=1	35	1	1	1	48	5.4	5.14	0	1	1
FALSE	Master Protein	A0A2N5KW56	ABC transporter ATP-binding protein OS=Lactobacillus crispatus OX=47770 GN=CYJ79_10345 PE=4 SV=1	4	1	1	1	510	57.3	9.36	0	1	1
FALSE	Master Protein	A0A4Q0LLQ9	ABC transporter ATP-binding protein OS=Lactobacillus crispatus OX=47770 GN=ERD32_11310 PE=4 SV=1	2	1	1	1	534	61.6	9.16	0	1	1
FALSE	Master Protein	A0A6A1Z6H2	ABC transporter ATP-binding protein OS=Lactobacillus crispatus OX=47770 GN=F8251_05215 PE=4 SV=1	1	1	2	1	529	59.3	9.52	0	1	1
FALSE	Master Protein	A0A6A1Z4S9	ABC transporter ATP-binding protein OS=Lactobacillus crispatus OX=47770 GN=F8251_08785 PE=3 SV=1	2	1	1	1	450	51.1	6.8	0	1	1
FALSE	Master Protein	A0A921K5M0	ABC transporter ATP-binding protein OS=Lactobacillus crispatus OX=47770 GN=K8V23_00055 PE=3 SV=1	15	1	1	1	114	13.6	7.02	0	1	1
FALSE	Master Protein	A0A4Q7DU63	ABC transporter ATP-binding protein OS=Lactobacillus delbrueckii OX=1584 GN=LDELB18P1_1532 PE=4 SV=1	3	1	1	1	404	43.7	9.61	0	1	1
FALSE	Master Protein	A0A9Q4HWD2	ABC transporter ATP-binding protein OS=Lactobacillus delbrueckii OX=1584 GN=N5B59_02520 PE=3 SV=1	3	1	1	1	318	36.1	7.09	0	1	1
FALSE	Master Protein	A0AAJ5MUC8	ABC transporter ATP-binding protein OS=Lactobacillus delbrueckii subsp. indicus OX=249265 GN=OKX59_04440 PE=4 SV=1	11	1	1	1	96	10.3	9.06	0	1	1
FALSE	Master Protein	A0A844FLW1	ABC transporter ATP-binding protein OS=Lactobacillus equicursoris OX=420645 GN=FYJ61_01735 PE=4 SV=1	2	1	1	1	574	62.7	9.25	0	1	1
FALSE	Master Protein	A0A844FMD8	ABC transporter ATP-binding protein OS=Lactobacillus equicursoris OX=420645 GN=FYJ61_03370 PE=4 SV=1	3	1	1	1	613	67.8	5.94	0	1	1
FALSE	Master Protein	A0A844FPU6	ABC transporter ATP-binding protein OS=Lactobacillus equicursoris OX=420645 GN=FYJ61_08120 PE=4 SV=1	5	1	1	1	258	28.8	4.69	0	1	1
FALSE	Master Protein	A0A8A4UVS6	ABC transporter ATP-binding protein OS=Lactobacillus gasseri OX=1596 GN=J3E67_000157 PE=4 SV=1	2	1	1	1	524	59.4	9.06	0	1	1
FALSE	Master Protein	A0AA47B528	ABC transporter ATP-binding protein OS=Lactobacillus helsingborgensis OX=1218494 GN=LDX53_03455 PE=4 SV=1	6	1	1	1	254	27.9	9.63	0	1	1
FALSE	Master Protein	U4QCZ6	ABC transporter ATP-binding protein OS=Lactobacillus helveticus CIRM-BIA 953 OX=1226335 GN=LHCIRMBIA953_00979 PE=4 SV=1	2	1	1	1	515	59.4	9.89	0	1	1
FALSE	Master Protein	A0A8H9KGY8	ABC transporter ATP-binding protein OS=Lactobacillus helveticus OX=1587 GN=LHEH8_12530 PE=4 SV=1	3	2	2	1	576	64.3	8.7	0	2	1
FALSE	Master Protein	A0A6G7B879	ABC transporter ATP-binding protein OS=Lactobacillus iners OX=147802 GN=G6Z83_02075 PE=4 SV=1	2	1	1	1	364	40.7	5.67	0	1	1
FALSE	Master Protein	A0A4S2BN25	ABC transporter ATP-binding protein OS=Lactobacillus intestinalis OX=151781 GN=E5351_03840 PE=4 SV=1	6	1	1	1	253	27.8	8.25	0	1	1
FALSE	Master Protein	A0A4S2BH71	ABC transporter ATP-binding protein OS=Lactobacillus intestinalis OX=151781 GN=E5351_06765 PE=4 SV=1	10	2	2	1	248	27.5	9.07	0	2	1
FALSE	Master Protein	A0A5N1IL26	ABC transporter ATP-binding protein OS=Lactobacillus jensenii OX=109790 GN=F6H94_01140 PE=4 SV=1	2	1	1	1	585	65.4	9.17	0	1	1
FALSE	Master Protein	A0A5N1IEI3	ABC transporter ATP-binding protein OS=Lactobacillus jensenii OX=109790 GN=F6H94_01430 PE=3 SV=1	16	2	2	2	249	27.4	9.29	0	2	1
FALSE	Master Protein	A0A5N1IGL4	ABC transporter ATP-binding protein OS=Lactobacillus jensenii OX=109790 GN=F6H94_01810 PE=4 SV=1	3	1	1	1	511	56.6	9	0	1	1
FALSE	Master Protein	A0A5N1IGF9	ABC transporter ATP-binding protein OS=Lactobacillus jensenii OX=109790 GN=F6H94_04920 PE=4 SV=1	12	2	2	2	233	26.5	6.81	0	2	1
FALSE	Master Protein	A0A9W3SNF9	ABC transporter ATP-binding protein OS=Lactobacillus johnsonii OX=33959 GN=BBP16_06425 PE=4 SV=1	3	1	1	1	564	63.2	9.03	0	1	1
FALSE	Master Protein	A0A9W4E7U8	ABC transporter ATP-binding protein OS=Lactobacillus johnsonii OX=33959 GN=BBP16_09205 PE=4 SV=1	6	2	2	1	589	65	6.68	0	2	1
FALSE	Master Protein	A0A9W3Z0W1	ABC transporter ATP-binding protein OS=Lactobacillus johnsonii OX=33959 GN=D7321_05040 PE=4 SV=1	2	1	1	1	510	57.6	8.81	0	1	1
FALSE	Master Protein	A0A921ELP8	ABC transporter ATP-binding protein OS=Lactobacillus johnsonii OX=33959 GN=K8V69_06600 PE=4 SV=1	8	1	1	1	298	33.5	6.9	0	1	1
FALSE	Master Protein	A0A0F4LE86	ABC transporter ATP-binding protein OS=Lactobacillus melliventris OX=1218507 GN=JF74_06740 PE=4 SV=1	2	1	1	1	522	58.6	9.64	0	1	1
FALSE	Master Protein	A0A6B2FWZ6	ABC transporter ATP-binding protein OS=Lactobacillus paragasseri OX=2107999 GN=GWG61_05005 PE=4 SV=1	3	1	1	1	289	33.1	8.53	0	1	1
FALSE	Master Protein	A0A6B2FWD7	ABC transporter ATP-binding protein OS=Lactobacillus paragasseri OX=2107999 GN=GWG61_08720 PE=4 SV=1	4	1	1	1	535	60.5	8.91	0	1	1
FALSE	Master Protein	A0A6A8MC33	ABC transporter ATP-binding protein OS=Lactobacillus porci OX=2012477 GN=FYJ62_01995 PE=3 SV=1	3	1	1	1	318	36.2	8.6	0	1	1
FALSE	Master Protein	A0A6A8MD43	ABC transporter ATP-binding protein OS=Lactobacillus porci OX=2012477 GN=FYJ62_02605 PE=4 SV=1	2	1	1	1	520	57.2	8.92	0	1	1
FALSE	Master Protein	A0A6A8MBS1	ABC transporter ATP-binding protein OS=Lactobacillus porci OX=2012477 GN=FYJ62_02790 PE=4 SV=1	4	1	2	1	366	40.7	4.92	0	1	1
FALSE	Master Protein	A0A6A8MEJ3	ABC transporter ATP-binding protein OS=Lactobacillus porci OX=2012477 GN=FYJ62_05910 PE=4 SV=1	2	1	8	1	574	63.3	9.13	0	1	1
FALSE	Master Protein	A0A6A8MER4	ABC transporter ATP-binding protein OS=Lactobacillus porci OX=2012477 GN=FYJ62_06500 PE=4 SV=1	3	1	1	1	566	61.6	7.33	0	1	1
FALSE	Master Protein	A0A6A8MF48	ABC transporter ATP-binding protein OS=Lactobacillus porci OX=2012477 GN=FYJ62_06745 PE=4 SV=1	3	1	1	1	526	58.3	8.31	0	1	1
FALSE	Master Protein	A0A349MVM3	ABC transporter ATP-binding protein OS=Lactobacillus sp OX=1591 GN=DCW31_05010 PE=4 SV=1	5	1	1	1	369	41	7.31	0	1	1
FALSE	Master Protein	A0A349MX73	ABC transporter ATP-binding protein OS=Lactobacillus sp OX=1591 GN=DCW31_07865 PE=3 SV=1	6	1	1	1	320	36.5	8.63	0	1	1
FALSE	Master Protein	A0A8I1IF46	ABC transporter ATP-binding protein OS=Lactobacillus sp. A27 OX=2796363 GN=JEM49_10135 PE=4 SV=1	6	1	1	1	224	25	6.83	0	1	1
FALSE	Master Protein	A0AA46KE28	ABC transporter ATP-binding protein OS=Lactobacillus sp. c10Ua232AE OX=2508709 GN=ETI26_03445 PE=4 SV=1	4	2	2	2	597	68.4	9.14	0	2	1
FALSE	Master Protein	A0AA46KBH5	ABC transporter ATP-binding protein OS=Lactobacillus sp. c10Ua232AE OX=2508709 GN=ETI26_06555 PE=4 SV=1	1	1	1	1	527	59.9	9.45	0	1	1
FALSE	Master Protein	A0A2R3JPX2	ABC transporter ATP-binding protein OS=Lactobacillus sp. CBA3605 OX=2099788 GN=C5Z25_07680 PE=3 SV=1	2	1	1	1	467	51.2	6.71	0	1	1
FALSE	Master Protein	A0A2R3JT32	ABC transporter ATP-binding protein OS=Lactobacillus sp. CBA3606 OX=2099789 GN=C5Z26_00785 PE=3 SV=1	8	2	2	2	319	36.2	6.33	0	2	1
FALSE	Master Protein	A0A3M0NUD8	ABC transporter ATP-binding protein OS=Lactobacillus sp. ESL0225 OX=2069351 GN=F5ESL0225_00090 PE=4 SV=1	5	1	1	1	289	32.2	9.35	0	1	1
FALSE	Master Protein	A0A3M0NS33	ABC transporter ATP-binding protein OS=Lactobacillus sp. ESL0225 OX=2069351 GN=F5ESL0225_03930 PE=4 SV=1	1	1	1	1	574	63.9	7.87	0	1	1
FALSE	Master Protein	A0A3M0NV31	ABC transporter ATP-binding protein OS=Lactobacillus sp. ESL0225 OX=2069351 GN=F5ESL0225_07530 PE=4 SV=1	2	1	1	1	516	59.6	9.77	0	1	1
FALSE	Master Protein	A0A3M0MZB0	ABC transporter ATP-binding protein OS=Lactobacillus sp. ESL0233 OX=2069354 GN=F5ESL0233_05490 PE=4 SV=1	2	1	1	1	527	59.3	8.94	0	1	1
FALSE	Master Protein	A0A3M0LZG6	ABC transporter ATP-binding protein OS=Lactobacillus sp. ESL0246 OX=2069359 GN=F5ESL0246_01055 PE=4 SV=1	3	1	1	1	574	63.7	8.97	0	1	1
FALSE	Master Protein	A0A3M0LXC3	ABC transporter ATP-binding protein OS=Lactobacillus sp. ESL0246 OX=2069359 GN=F5ESL0246_05270 PE=4 SV=1	4	1	1	1	295	33	9.47	0	1	1
FALSE	Master Protein	A0A3M0MC60	ABC transporter ATP-binding protein OS=Lactobacillus sp. ESL0246 OX=2069359 GN=F5ESL0246_05310 PE=3 SV=1	7	1	1	1	209	23.5	9.19	0	1	1
FALSE	Master Protein	A0A3M0NV80	ABC transporter ATP-binding protein OS=Lactobacillus sp. ESL0261 OX=2069348 GN=F5ESL0261_07620 PE=3 SV=1	10	2	2	2	255	28.7	9.48	0	2	1
FALSE	Master Protein	A0A3M0NSD1	ABC transporter ATP-binding protein OS=Lactobacillus sp. ESL0263 OX=2069350 GN=F5ESL0263_00875 PE=4 SV=1	5	1	2	1	260	29	5.27	0	1	1
FALSE	Master Protein	A0A3M0NJR2	ABC transporter ATP-binding protein OS=Lactobacillus sp. ESL0263 OX=2069350 GN=F5ESL0263_02550 PE=4 SV=1	2	1	2	1	527	60.1	9.03	0	1	1
FALSE	Master Protein	A0A3M0NL99	ABC transporter ATP-binding protein OS=Lactobacillus sp. ESL0263 OX=2069350 GN=F5ESL0263_05265 PE=3 SV=1	4	1	1	1	337	37.8	4.97	0	1	1
FALSE	Master Protein	A0A3M0NF54	ABC transporter ATP-binding protein OS=Lactobacillus sp. ESL0263 OX=2069350 GN=F5ESL0263_07110 PE=4 SV=1	4	2	3	1	530	59.2	6.39	0	2	1
FALSE	Master Protein	A0A1F1QZB0	ABC transporter ATP-binding protein OS=Lactobacillus sp. HMSC08B12 OX=1581136 GN=HMPREF3168_01360 PE=3 SV=1	4	1	1	1	451	50	5.47	0	1	1
FALSE	Master Protein	A0A1F1QI53	ABC transporter ATP-binding protein OS=Lactobacillus sp. HMSC08B12 OX=1581136 GN=HMPREF3168_05760 PE=4 SV=1	10	2	2	2	220	24.5	5.96	0	2	1
FALSE	Master Protein	A0A556UEP1	ABC transporter ATP-binding protein OS=Lactobacillus sp. LL6 OX=2596827 GN=FOD82_06420 PE=4 SV=1	2	1	1	1	584	65.1	8.66	0	1	1
FALSE	Master Protein	A0A556UDS6	ABC transporter ATP-binding protein OS=Lactobacillus sp. LL6 OX=2596827 GN=FOD82_07335 PE=4 SV=1	1	1	1	1	534	59.9	8.81	0	1	1
FALSE	Master Protein	A0A7X9RC36	ABC transporter ATP-binding protein OS=Lactobacillus sp. MRS-253-APC-2B OX=2725305 GN=HF864_00540 PE=4 SV=1	4	1	1	1	580	64.7	8.02	0	1	1
FALSE	Master Protein	A0A854ZD53	ABC transporter ATP-binding protein OS=Lactobacillus sp. UMNPBX4 OX=2042043 GN=CP355_03895 PE=4 SV=1	3	1	1	1	531	59.5	9.07	0	1	1
FALSE	Master Protein	A0A854ZPS3	ABC transporter ATP-binding protein OS=Lactobacillus sp. UMNPBX4 OX=2042043 GN=CP355_04670 PE=4 SV=1	11	2	2	2	235	26.8	5.77	0	2	1
FALSE	Master Protein	A0A854ZFC2	ABC transporter ATP-binding protein OS=Lactobacillus sp. UMNPBX4 OX=2042043 GN=CP355_07500 PE=4 SV=1	3	1	1	1	528	59.9	8.21	0	1	1
FALSE	Master Protein	A0A256LJZ6	ABC transporter ATP-binding protein OS=Lactobacillus taiwanensis OX=508451 GN=CBF70_02615 PE=4 SV=1	2	1	5	1	522	59.1	9.39	0	1	1
FALSE	Master Protein	A0A437SXD8	ABC transporter ATP-binding protein OS=Lactobacillus xujianguonis OX=2495899 GN=EJK17_01015 PE=4 SV=1	5	3	4	3	526	59.1	8.68	0	3	1
FALSE	Master Protein	A0A437SXE0	ABC transporter ATP-binding protein OS=Lactobacillus xujianguonis OX=2495899 GN=EJK17_01020 PE=4 SV=1	3	1	2	1	527	59.8	9	0	1	1
FALSE	Master Protein	A0A437SXJ0	ABC transporter ATP-binding protein OS=Lactobacillus xujianguonis OX=2495899 GN=EJK17_01295 PE=3 SV=1	9	2	2	2	320	36.6	8.78	0	2	1
FALSE	Master Protein	A0A437SX13	ABC transporter ATP-binding protein OS=Lactobacillus xujianguonis OX=2495899 GN=EJK17_01835 PE=4 SV=1	5	1	1	1	219	24.6	7.06	0	1	1
FALSE	Master Protein	A0A437SWA5	ABC transporter ATP-binding protein OS=Lactobacillus xujianguonis OX=2495899 GN=EJK17_04005 PE=4 SV=1	2	1	2	1	511	55.9	7.4	0	1	1
FALSE	Master Protein	A0A437SU45	ABC transporter ATP-binding protein OS=Lactobacillus xujianguonis OX=2495899 GN=EJK17_07625 PE=4 SV=1	3	1	1	1	574	63.5	9.35	0	1	1
FALSE	Master Protein	A0A837BXA9	ABC transporter ATP-binding protein uup OS=Lactobacillus sp. wkB10 OX=1545701 GN=LACWKB10_0407 PE=4 SV=1	6	3	3	3	515	57.8	8.73	0	3	1
FALSE	Master Protein	A0A3Q8SNK6	ABC transporter ATP-binding protein YtrB OS=Lactobacillus helveticus OX=1587 GN=ytrB PE=4 SV=1	4	1	1	1	235	26.7	5.35	0	1	1
FALSE	Master Protein	A0A9E2KQC3	ABC transporter ATP-binding protein/permease OS=Candidatus Lactobacillus pullistercoris OX=2838636 GN=H9806_00250 PE=4 SV=1	3	1	1	1	527	59.4	9.04	0	1	1
FALSE	Master Protein	A0A9E2KR55	ABC transporter ATP-binding protein/permease OS=Candidatus Lactobacillus pullistercoris OX=2838636 GN=H9806_06030 PE=3 SV=1	1	1	1	1	778	85.8	9.69	0	1	1
FALSE	Master Protein	A0A9E2KSX0	ABC transporter ATP-binding protein/permease OS=Candidatus Lactobacillus pullistercoris OX=2838636 GN=H9806_06840 PE=4 SV=1	1	1	1	1	574	63.7	9.42	0	1	1
FALSE	Master Protein	A0A948X162	ABC transporter ATP-binding protein/permease OS=Candidatus Paralactobacillus gallistercoris OX=2838724 GN=H9901_02830 PE=4 SV=1	2	1	1	1	630	70.9	7.4	0	1	1
FALSE	Master Protein	A0A9X3W0H3	ABC transporter ATP-binding protein/permease OS=Lactobacillus amylovorus OX=1604 GN=ODV08_02610 PE=4 SV=1	2	1	1	1	584	65	6.68	0	1	1
FALSE	Master Protein	A0A9X3W179	ABC transporter ATP-binding protein/permease OS=Lactobacillus amylovorus OX=1604 GN=ODV08_06030 PE=4 SV=1	3	1	1	1	527	59.4	8.78	0	1	1
FALSE	Master Protein	A0A9X3W9X2	ABC transporter ATP-binding protein/permease OS=Lactobacillus amylovorus OX=1604 GN=ODV15_08700 PE=4 SV=1	2	1	1	1	574	63.5	9.04	0	1	1
FALSE	Master Protein	A0AA47GHV2	ABC transporter ATP-binding protein/permease OS=Lactobacillus helsingborgensis OX=1218494 GN=LDX53_09445 PE=4 SV=1	2	1	1	1	542	61.4	8.73	0	1	1
FALSE	Master Protein	A0A921EI47	ABC transporter ATP-binding protein/permease OS=Lactobacillus johnsonii OX=33959 GN=K8V69_01930 PE=4 SV=1	6	1	1	1	300	33.5	9.35	0	1	1
FALSE	Master Protein	A0A921EKY2	ABC transporter ATP-binding protein/permease OS=Lactobacillus johnsonii OX=33959 GN=K8V69_04415 PE=4 SV=1	2	1	1	1	525	58.9	8.9	0	1	1
FALSE	Master Protein	A0A921EKR2	ABC transporter ATP-binding protein/permease OS=Lactobacillus johnsonii OX=33959 GN=K8V69_09180 PE=4 SV=1	2	1	2	1	526	59.9	9.66	0	1	1
FALSE	Master Protein	A0A6B2FVX0	ABC transporter ATP-binding protein/permease OS=Lactobacillus paragasseri OX=2107999 GN=GWG61_08490 PE=3 SV=1	1	1	2	1	779	85.4	9.33	0	1	1
FALSE	Master Protein	A0A3R6ZD37	ABC transporter domain-containing protein OS=Lactobacillus bombicola OX=1505723 GN=DS834_06080 PE=4 SV=1	1	1	1	1	597	67.4	9.07	0	1	1
FALSE	Master Protein	A0A249NJJ6	ABC transporter domain-containing protein OS=Lactobacillus gasseri DSM 14869 OX=1380360 GN=N506_0782 PE=4 SV=1	6	2	2	2	501	58.1	8.84	0	2	1
FALSE	Master Protein	A0A1F1R203	ABC transporter domain-containing protein OS=Lactobacillus sp. HMSC08B12 OX=1581136 GN=HMPREF3168_00765 PE=4 SV=1	11	1	2	1	144	15.9	8.92	0	1	1
FALSE	Master Protein	A0A1F1QGB6	ABC transporter domain-containing protein OS=Lactobacillus sp. HMSC08B12 OX=1581136 GN=HMPREF3168_06500 PE=4 SV=1	7	1	1	1	224	24.8	6.64	0	1	1
FALSE	Master Protein	A0A2M9WNB5	ABC transporter OS=Lactobacillus crispatus OX=47770 GN=BHU41_07995 PE=3 SV=1	3	2	5	2	608	68.7	10.05	3.84	2	1
FALSE	Master Protein	A0AAD1DEQ6	ABC transporter OS=Lactobacillus delbrueckii subsp. delbrueckii OX=83684 GN=LDE01_09210 PE=4 SV=1	2	1	1	1	784	86.4	9.48	0	1	1
FALSE	Master Protein	K0NTP2	ABC transporter OS=Lactobacillus equicursoris 66c OX=872326 GN=BN146_06555 PE=4 SV=1	4	1	1	1	537	60	7.24	0	1	1
FALSE	Master Protein	A0A0R1YLM9	ABC transporter OS=Lactobacillus hamsteri DSM 5661 = JCM 6256 OX=1423754 GN=FC39_GL000055 PE=4 SV=1	2	1	1	1	535	59.9	7.8	0	1	1
FALSE	Master Protein	A8YWS0	ABC transporter OS=Lactobacillus helveticus (strain DPC 4571) OX=405566 GN=lhv_1688 PE=4 SV=1	2	1	1	1	527	59.2	9.17	0	1	1
FALSE	Master Protein	A0A0R1UH75	ABC transporter OS=Lactobacillus kalixensis DSM 16043 OX=1423763 GN=FC46_GL000177 PE=4 SV=1	2	1	1	1	534	59.4	8.85	0	1	1
FALSE	Master Protein	A0A0R1U7D4	ABC transporter OS=Lactobacillus kalixensis DSM 16043 OX=1423763 GN=FC46_GL000974 PE=4 SV=1	2	1	1	1	510	58	8.94	0	1	1
FALSE	Master Protein	A0A0F4LAL9	ABC transporter OS=Lactobacillus kullabergensis OX=1218493 GN=JF76_14630 PE=4 SV=1	1	1	1	1	526	60	9.09	0	1	1
FALSE	Master Protein	A0A0R1SDT4	ABC transporter OS=Lactobacillus psittaci DSM 15354 OX=1122152 GN=FC23_GL000941 PE=3 SV=1	2	1	2	1	599	67.8	9.99	0	1	1
FALSE	Master Protein	A0A0R1S6D4	ABC transporter OS=Lactobacillus psittaci DSM 15354 OX=1122152 GN=FC23_GL001015 PE=4 SV=1	2	1	1	1	521	57.7	7.44	0	1	1
FALSE	Master Protein	A0A7L5UIY5	ABC transporter OS=Lactobacillus sp. 3B(2020) OX=2695882 GN=GTO83_03715 PE=4 SV=1	4	1	1	1	399	46.2	9.99	0	1	1
FALSE	Master Protein	A0A1F1R515	ABC transporter OS=Lactobacillus sp. HMSC08B12 OX=1581136 GN=HMPREF3168_00035 PE=3 SV=1	1	1	1	1	625	69.8	9.89	0	1	1
FALSE	Master Protein	A0A854ZQH5	ABC transporter OS=Lactobacillus sp. UMNPBX4 OX=2042043 GN=CP355_02455 PE=4 SV=1	2	1	9	1	301	33.8	9.91	0	1	1
FALSE	Master Protein	A0A0R1SCG6	ABC transporter periplasmic protein OS=Lactobacillus psittaci DSM 15354 OX=1122152 GN=FC23_GL001171 PE=3 SV=1	8	2	2	1	349	37	9.61	0	2	1
FALSE	Master Protein	A0A0D6A2R4	ABC transporter permease component OS=Lactobacillus acetotolerans OX=1600 GN=fetB PE=3 SV=1	5	1	1	1	254	28	9.69	0	1	1
FALSE	Master Protein	A0A9E2NT53	ABC transporter permease OS=Candidatus Lactobacillus pullistercoris OX=2838636 GN=H9806_00430 PE=3 SV=1	6	1	2	1	233	25.5	9.26	0	1	1
FALSE	Master Protein	A0A9E2NTW0	ABC transporter permease OS=Candidatus Lactobacillus pullistercoris OX=2838636 GN=H9806_04870 PE=3 SV=1	9	2	3	2	305	33.6	8.06	0	2	1
FALSE	Master Protein	A0A9E2KSS8	ABC transporter permease OS=Candidatus Lactobacillus pullistercoris OX=2838636 GN=H9806_07325 PE=4 SV=1	5	1	1	1	271	30.7	9.57	0	1	1
FALSE	Master Protein	A0A5P5ZHP0	ABC transporter permease OS=Lactobacillus acetotolerans OX=1600 GN=LA749_02895 PE=4 SV=1	3	1	1	1	395	45.9	9.8	0	1	1
FALSE	Master Protein	A0A0D6A5N1	ABC transporter permease OS=Lactobacillus acetotolerans OX=1600 GN=LA749_08115 PE=4 SV=1	7	2	2	2	383	41.1	9.79	0	2	1
FALSE	Master Protein	A0A0R2KSL2	ABC transporter permease OS=Lactobacillus amylovorus DSM 16698 OX=695563 GN=IV44_GL001775 PE=4 SV=1	5	1	3	1	184	21.1	9.83	0	1	1
FALSE	Master Protein	A0A9X4AA33	ABC transporter permease OS=Lactobacillus amylovorus OX=1604 GN=ODU72_02365 PE=4 SV=1	12	1	1	1	144	16.4	9.57	0	1	1
FALSE	Master Protein	A0A9X3W0Z7	ABC transporter permease OS=Lactobacillus amylovorus OX=1604 GN=ODV08_04035 PE=4 SV=1	4	1	1	1	383	40.7	9.74	0	1	1
FALSE	Master Protein	A0A9X4AEG6	ABC transporter permease OS=Lactobacillus amylovorus OX=1604 GN=ODV15_09865 PE=4 SV=1	6	1	1	1	172	20.3	8.47	0	1	1
FALSE	Master Protein	A0A396SSX6	ABC transporter permease OS=Lactobacillus bombicola OX=1505723 GN=DS835_06600 PE=4 SV=1	9	2	3	2	250	29.2	9.8	0	2	1
FALSE	Master Protein	A0A1I1R573	ABC transporter permease OS=Lactobacillus bombicola OX=1505723 GN=SAMN04487792_0156 PE=4 SV=1	9	1	1	1	273	31.7	9.57	0	1	1
FALSE	Master Protein	A0A109DE98	ABC transporter permease OS=Lactobacillus crispatus OX=47770 GN=AEL95_05600 PE=4 SV=1	3	1	1	1	371	42.3	9.38	0	1	1
FALSE	Master Protein	A0A226VDI2	ABC transporter permease OS=Lactobacillus crispatus OX=47770 GN=BHU41_01885 PE=3 SV=1	4	2	2	2	494	54.8	9.73	0	2	1
FALSE	Master Protein	A0A4R6CR77	ABC transporter permease OS=Lactobacillus crispatus OX=47770 GN=CEE75_11740 PE=4 SV=1	8	2	2	2	243	27.1	8.38	0	2	1
FALSE	Master Protein	A0AAJ5SX71	ABC transporter permease OS=Lactobacillus delbrueckii subsp. indicus OX=249265 GN=OKX59_04660 PE=4 SV=1	2	1	1	1	878	96.4	9.82	0	1	1
FALSE	Master Protein	A0AAC9JY08	ABC transporter permease OS=Lactobacillus delbrueckii subsp. jakobsenii ZN7a-9 = DSM 26046 OX=1217420 GN=LJ046_06720 PE=4 SV=1	24	2	2	2	110	12.3	7.5	0	2	1
FALSE	Master Protein	A0AAC9JYA4	ABC transporter permease OS=Lactobacillus delbrueckii subsp. jakobsenii ZN7a-9 = DSM 26046 OX=1217420 GN=LJ046_07395 PE=3 SV=1	2	1	1	1	500	54	9.86	0	1	1
FALSE	Master Protein	A0A1Y4TY33	ABC transporter permease OS=Lactobacillus gallinarum OX=52242 GN=B5E44_00625 PE=3 SV=1	7	1	1	1	285	31.8	9.73	0	1	1
FALSE	Master Protein	A0A1Y4TW94	ABC transporter permease OS=Lactobacillus gallinarum OX=52242 GN=B5E63_03335 PE=4 SV=1	1	1	1	1	872	100.6	9.51	0	1	1
FALSE	Master Protein	A0AA47B3B9	ABC transporter permease OS=Lactobacillus helsingborgensis OX=1218494 GN=LDX53_07295 PE=4 SV=1	8	2	3	2	381	40.4	9.57	0	2	1
FALSE	Master Protein	A0A8H9KGC9	ABC transporter permease OS=Lactobacillus helveticus OX=1587 GN=LHEH8_15220 PE=4 SV=1	6	1	1	1	249	28.8	9.79	0	1	1
FALSE	Master Protein	I7L7D5	ABC transporter permease OS=Lactobacillus hominis DSM 23910 = CRBIP 24.179 OX=1423758 GN=BN55_05590 PE=4 SV=1	3	1	1	1	276	31.5	9.23	0	1	1
FALSE	Master Protein	A0A5N1IHX5	ABC transporter permease OS=Lactobacillus jensenii OX=109790 GN=F6H94_02895 PE=4 SV=1	3	1	1	1	411	44.4	9.58	0	1	1
FALSE	Master Protein	C2E6Q6	ABC transporter permease OS=Lactobacillus johnsonii ATCC 33200 OX=525330 GN=HMPREF0528_1430 PE=4 SV=1	3	1	2	1	278	31.2	8.82	0	1	1
FALSE	Master Protein	A0A7D9N728	ABC transporter permease OS=Lactobacillus johnsonii N6.2 OX=1408186 GN=T285_06460 PE=4 SV=1	2	1	1	1	527	58.9	9.01	0	1	1
FALSE	Master Protein	A0A9X0LXU1	ABC transporter permease OS=Lactobacillus johnsonii OX=33959 GN=AYJ53_09080 PE=3 SV=1	4	2	4	1	497	54.8	9.63	0	2	1
FALSE	Master Protein	A0A0R1UHG7	ABC transporter permease OS=Lactobacillus kalixensis DSM 16043 OX=1423763 GN=FC46_GL001868 PE=4 SV=1	4	1	2	1	269	30.9	9.57	0	1	1
FALSE	Master Protein	A0A0F4LM89	ABC transporter permease OS=Lactobacillus kimbladii OX=1218506 GN=JF75_00540 PE=4 SV=1	2	1	1	1	372	42.5	9.29	0	1	1
FALSE	Master Protein	A0A0F4LFS6	ABC transporter permease OS=Lactobacillus melliventris OX=1218507 GN=JF74_06950 PE=4 SV=1	4	1	1	1	265	30.3	9.11	0	1	1
FALSE	Master Protein	A0A0F4LF94	ABC transporter permease OS=Lactobacillus melliventris OX=1218507 GN=JF74_12730 PE=4 SV=1	6	2	2	2	396	45.7	9.69	0	2	1
FALSE	Master Protein	A0A0F4LBI9	ABC transporter permease OS=Lactobacillus melliventris OX=1218507 GN=JF74_13020 PE=4 SV=1	7	2	2	2	389	43.6	9.55	0	2	1
FALSE	Master Protein	A0A6A8MEQ5	ABC transporter permease OS=Lactobacillus porci OX=2012477 GN=FYJ62_06385 PE=4 SV=1	8	2	4	2	313	35.2	9.8	0	2	1
FALSE	Master Protein	A0A6A8MFJ3	ABC transporter permease OS=Lactobacillus porci OX=2012477 GN=FYJ62_07680 PE=4 SV=1	2	1	1	1	592	66.9	9.26	0	1	1
FALSE	Master Protein	A0A0R1S2S8	ABC transporter permease OS=Lactobacillus psittaci DSM 15354 OX=1122152 GN=FC23_GL000834 PE=4 SV=1	1	1	1	1	847	95.5	9.76	0	1	1
FALSE	Master Protein	A0A349MUW5	ABC transporter permease OS=Lactobacillus sp OX=1591 GN=DCW31_03645 PE=3 SV=1	2	1	1	1	497	53.8	9.8	0	1	1
FALSE	Master Protein	A0A349MVJ6	ABC transporter permease OS=Lactobacillus sp OX=1591 GN=DCW31_04870 PE=4 SV=1	2	1	3	1	493	54.5	10.78	0	1	1
FALSE	Master Protein	A0A349MVP0	ABC transporter permease OS=Lactobacillus sp OX=1591 GN=DCW31_05105 PE=4 SV=1	9	1	1	1	167	19.5	9.64	0	1	1
FALSE	Master Protein	A0A7X7BRT9	ABC transporter permease OS=Lactobacillus sp OX=1591 GN=GX669_05765 PE=4 SV=1	4	1	1	1	264	29.8	9.6	0	1	1
FALSE	Master Protein	A0A7L5UFL2	ABC transporter permease OS=Lactobacillus sp. 3B(2020) OX=2695882 GN=GTO83_01055 PE=4 SV=1	1	1	1	1	836	88.9	9.22	0	1	1
FALSE	Master Protein	A0AA46KE60	ABC transporter permease OS=Lactobacillus sp. c10Ua232AE OX=2508709 GN=ETI26_02595 PE=4 SV=1	6	1	1	1	208	24.4	9.72	0	1	1
FALSE	Master Protein	A0A2R3JU94	ABC transporter permease OS=Lactobacillus sp. CBA3606 OX=2099789 GN=C5Z26_03235 PE=3 SV=1	2	1	1	1	491	53.5	9.85	0	1	1
FALSE	Master Protein	A0A2R3JXJ5	ABC transporter permease OS=Lactobacillus sp. CBA3606 OX=2099789 GN=C5Z26_08955 PE=4 SV=1	3	1	1	1	219	24.5	9.64	0	1	1
FALSE	Master Protein	A0A3M0NI03	ABC transporter permease OS=Lactobacillus sp. ESL0225 OX=2069351 GN=F5ESL0225_06820 PE=4 SV=1	5	1	1	1	367	39.2	9.38	0	1	1
FALSE	Master Protein	A0A3M0NXW4	ABC transporter permease OS=Lactobacillus sp. ESL0261 OX=2069348 GN=F5ESL0261_08370 PE=4 SV=1	4	1	3	1	382	40.7	9.42	0	1	1
FALSE	Master Protein	A0A3M0NL74	ABC transporter permease OS=Lactobacillus sp. ESL0263 OX=2069350 GN=F5ESL0263_05925 PE=4 SV=1	3	1	2	1	373	42	9.85	0	1	1
FALSE	Master Protein	A0A556UAN8	ABC transporter permease OS=Lactobacillus sp. LL6 OX=2596827 GN=FOD82_01285 PE=3 SV=1	5	1	1	1	343	37.6	8.47	0	1	1
FALSE	Master Protein	A0A556UCP8	ABC transporter permease OS=Lactobacillus sp. LL6 OX=2596827 GN=FOD82_05165 PE=4 SV=1	3	1	1	1	292	32.8	9.66	0	1	1
FALSE	Master Protein	A0A7X9RCK8	ABC transporter permease OS=Lactobacillus sp. MRS-253-APC-2B OX=2725305 GN=HF864_03260 PE=4 SV=1	3	2	2	2	859	95.9	9.94	0	2	1
FALSE	Master Protein	A0A7X9N607	ABC transporter permease OS=Lactobacillus sp. MRS-253-APC-2B OX=2725305 GN=HF864_05845 PE=4 SV=1	3	1	1	1	388	44.7	8.79	0	1	1
FALSE	Master Protein	A0A2A7RJY8	ABC transporter permease OS=Lactobacillus sp. UMNPBX1 OX=2042046 GN=CP352_00585 PE=4 SV=1	4	1	1	1	249	27.8	8.75	0	1	1
FALSE	Master Protein	A0A854ZCU3	ABC transporter permease OS=Lactobacillus sp. UMNPBX4 OX=2042043 GN=CP355_04665 PE=4 SV=1	4	1	2	1	281	32.1	7.99	0	1	1
FALSE	Master Protein	A0A437SW43	ABC transporter permease OS=Lactobacillus xujianguonis OX=2495899 GN=EJK17_03880 PE=4 SV=1	2	1	1	1	749	84.5	9.85	0	1	1
FALSE	Master Protein	Q5FI86	ABC transporter permease protein OS=Lactobacillus acidophilus (strain ATCC 700396 / NCK56 / N2 / NCFM) OX=272621 GN=LBA1782 PE=4 SV=1	2	1	1	1	406	45.2	8.63	0	1	1
FALSE	Master Protein	F0TGS3	ABC transporter permease protein OS=Lactobacillus amylovorus OX=1604 GN=LAC30SC_09090 PE=3 SV=1	2	1	1	1	600	67.8	9.96	0	1	1
FALSE	Master Protein	A0A7X4HP24	ABC transporter permease subunit OS=Lactobacillus crispatus OX=47770 GN=GTK63_08555 PE=3 SV=1	8	1	1	1	212	23.4	9.55	0	1	1
FALSE	Master Protein	A0A6A7JZY5	ABC transporter permease subunit OS=Lactobacillus helveticus OX=1587 GN=ALV80_08945 PE=3 SV=1	6	1	3	1	288	32.8	9.94	0	1	1
FALSE	Master Protein	A0A9X7Y5I4	ABC transporter permease subunit OS=Lactobacillus johnsonii OX=33959 GN=GTO82_00490 PE=3 SV=1	3	1	1	1	537	59.5	9.5	0	1	1
FALSE	Master Protein	A0A3M0LPI3	ABC transporter permease subunit OS=Lactobacillus sp. ESL0246 OX=2069359 GN=F5ESL0246_07090 PE=3 SV=1	5	2	3	2	497	54.2	9.74	0	2	1
FALSE	Master Protein	A0A3M0NEZ9	ABC transporter permease subunit OS=Lactobacillus sp. ESL0263 OX=2069350 GN=F5ESL0263_07555 PE=3 SV=1	11	4	7	4	498	54.5	9.83	0	4	1
FALSE	Master Protein	D0R3V7	ABC transporter solute-binding component OS=Lactobacillus johnsonii (strain FI9785) OX=633699 GN=FI9785_899 PE=4 SV=1	6	2	2	2	284	31.3	9.95	0	2	1
FALSE	Master Protein	C2E3A0	ABC transporter substrate binding protein OS=Lactobacillus johnsonii ATCC 33200 OX=525330 GN=HMPREF0528_0224 PE=4 SV=1	3	1	1	1	330	36.6	9.58	0	1	1
FALSE	Master Protein	A0A9E2KSI4	ABC transporter substrate-binding protein OS=Candidatus Lactobacillus pullistercoris OX=2838636 GN=H9806_03775 PE=4 SV=1	2	1	1	1	487	54.3	9.5	0	1	1
FALSE	Master Protein	A0A948WZ51	ABC transporter substrate-binding protein OS=Candidatus Paralactobacillus gallistercoris OX=2838724 GN=H9901_00540 PE=3 SV=1	3	1	1	1	429	47.6	9.39	0	1	1
FALSE	Master Protein	A0A0R2KT25	ABC transporter substrate-binding protein OS=Lactobacillus amylovorus DSM 16698 OX=695563 GN=IV44_GL001456 PE=4 SV=1	4	1	2	1	289	32.6	10.07	0	1	1
FALSE	Master Protein	A0A9X3W6P8	ABC transporter substrate-binding protein OS=Lactobacillus amylovorus OX=1604 GN=ODV15_01200 PE=3 SV=1	8	1	1	1	184	21.2	9.23	0	1	1
FALSE	Master Protein	A0A916VIF8	ABC transporter substrate-binding protein OS=Lactobacillus corticis OX=2201249 GN=LCB40_16320 PE=4 SV=1	8	1	2	1	329	36.1	9.79	0	1	1
FALSE	Master Protein	A0A2M9WM10	ABC transporter substrate-binding protein OS=Lactobacillus crispatus OX=47770 GN=BHU41_10195 PE=4 SV=1	2	1	1	1	425	47.1	9.77	0	1	1
FALSE	Master Protein	A0A2N5KXA3	ABC transporter substrate-binding protein OS=Lactobacillus crispatus OX=47770 GN=CYJ79_07975 PE=4 SV=1	21	6	8	3	308	34.6	4.83	3.79	6	1
FALSE	Master Protein	A0A6P1TYE5	ABC transporter substrate-binding protein OS=Lactobacillus crispatus OX=47770 GN=K8V23_02060 PE=4 SV=1	3	1	1	1	434	48.1	9.47	0	1	1
FALSE	Master Protein	A0A9Q4F3W9	ABC transporter substrate-binding protein OS=Lactobacillus delbrueckii OX=1584 GN=N5B59_01055 PE=3 SV=1	10	2	4	2	397	42.1	9.72	0	2	1
FALSE	Master Protein	A0A6G7B8Q5	ABC transporter substrate-binding protein OS=Lactobacillus iners OX=147802 GN=G6Z83_02155 PE=4 SV=1	3	1	1	1	357	40.8	9.39	0	1	1
FALSE	Master Protein	A0A5N1IA69	ABC transporter substrate-binding protein OS=Lactobacillus jensenii OX=109790 GN=F6H94_05870 PE=3 SV=1	3	1	1	1	430	47.7	9.66	0	1	1
FALSE	Master Protein	A0A9X0SC67	ABC transporter substrate-binding protein OS=Lactobacillus johnsonii OX=33959 GN=AYJ53_00820 PE=4 SV=1	3	1	1	1	308	34.5	5.03	0	1	1
FALSE	Master Protein	A0A6A8MDJ1	ABC transporter substrate-binding protein OS=Lactobacillus porci OX=2012477 GN=FYJ62_02775 PE=4 SV=1	10	2	2	2	360	41.4	7.85	0	2	1
FALSE	Master Protein	A0A349MTR4	ABC transporter substrate-binding protein OS=Lactobacillus sp OX=1591 GN=DCW31_01540 PE=4 SV=1	7	2	2	2	430	47.2	9.95	0	2	1
FALSE	Master Protein	A0A349MVM6	ABC transporter substrate-binding protein OS=Lactobacillus sp OX=1591 GN=DCW31_05025 PE=4 SV=1	6	2	4	2	423	46.4	9.72	0	2	1
FALSE	Master Protein	A0AA46QFG3	ABC transporter substrate-binding protein OS=Lactobacillus sp. c10Ua232AE OX=2508709 GN=ETI26_01245 PE=4 SV=1	2	1	1	1	357	40.7	9.04	0	1	1
FALSE	Master Protein	A0A854ZER6	ABC transporter substrate-binding protein OS=Lactobacillus sp. UMNPBX4 OX=2042043 GN=CP355_05155 PE=3 SV=1	8	2	2	2	286	31.9	9.92	0	2	1
FALSE	Master Protein	Q5FHT7	ABC transporter substrate-binding protein PnrA-like domain-containing protein OS=Lactobacillus acidophilus (strain ATCC 700396 / NCK56 / N2 / NCFM) OX=272621 GN=LBA1942 PE=3 SV=1	3	1	1	1	353	38.6	9.85	0	1	1
FALSE	Master Protein	A0A9X3WAP6	ABC transporter substrate-binding protein/permease OS=Lactobacillus amylovorus OX=1604 GN=ODV15_08280 PE=3 SV=1	2	1	1	1	494	54.7	9.8	0	1	1
FALSE	Master Protein	A0A6P1ETP3	ABC transporter substrate-binding protein/permease OS=Lactobacillus sp. JM1 OX=2690380 GN=F3I00_02935 PE=3 SV=1	6	2	5	1	498	55.1	9.64	0	2	1
FALSE	Master Protein	A0A9W3X6C4	ABC transporter Uup C-terminal domain-containing protein OS=Lactobacillus johnsonii OX=33959 GN=BBP16_08470 PE=4 SV=1	18	2	2	1	154	17.5	4.68	0	2	1
FALSE	Master Protein	A0A0F4LT61	ABC transporter, ATP binding protein OS=Lactobacillus apis OX=303541 GN=JF72_07630 PE=4 SV=1	2	1	1	1	353	39.2	5.77	0	1	1
FALSE	Master Protein	A0A837BVP1	ABC transporter, ATP-binding protein EcsA OS=Lactobacillus sp. wkB10 OX=1545701 GN=LACWKB10_0632 PE=4 SV=1	7	1	2	1	162	18.3	9.67	0	1	1
FALSE	Master Protein	D4YRA1	ABC transporter, ATP-binding protein OS=Lactobacillus amylolyticus DSM 11664 OX=585524 GN=HMPREF0493_0029 PE=4 SV=1	8	1	1	1	234	26.6	6.05	0	1	1
FALSE	Master Protein	D4YSZ0	ABC transporter, ATP-binding protein OS=Lactobacillus amylolyticus DSM 11664 OX=585524 GN=HMPREF0493_0651 PE=3 SV=1	6	1	1	1	454	51.3	8.21	0	1	1
FALSE	Master Protein	D4YT92	ABC transporter, ATP-binding protein OS=Lactobacillus amylolyticus DSM 11664 OX=585524 GN=HMPREF0493_0753 PE=3 SV=1	4	1	1	1	282	31.1	5.16	0	1	1
FALSE	Master Protein	D4YTQ6	ABC transporter, ATP-binding protein OS=Lactobacillus amylolyticus DSM 11664 OX=585524 GN=HMPREF0493_0917 PE=3 SV=1	2	1	1	1	778	85.6	9.66	0	1	1
FALSE	Master Protein	D4YU88	ABC transporter, ATP-binding protein OS=Lactobacillus amylolyticus DSM 11664 OX=585524 GN=HMPREF0493_1099 PE=4 SV=1	2	1	2	1	531	59.4	8.57	0	1	1
FALSE	Master Protein	D4YTP1	ABC transporter, ATP-binding protein OS=Lactobacillus amylolyticus DSM 11664 OX=585524 GN=oppF PE=3 SV=1	6	2	2	2	313	35.6	6.77	0	2	1
FALSE	Master Protein	D4YT58	ABC transporter, ATP-binding protein OS=Lactobacillus amylolyticus DSM 11664 OX=585524 GN=pstB2 PE=4 SV=1	8	1	1	1	189	21.4	9.7	0	1	1
FALSE	Master Protein	F0TIS3	ABC transporter, ATP-binding protein OS=Lactobacillus amylovorus OX=1604 GN=LAC30SC_01965 PE=4 SV=1	6	4	5	3	638	72.7	5.81	1.75	4	1
FALSE	Master Protein	A0A0F4LRK7	ABC transporter, ATP-binding protein OS=Lactobacillus apis OX=303541 GN=JF72_07150 PE=4 SV=1	5	1	1	1	234	26.9	5.14	0	1	1
FALSE	Master Protein	D5GYV8	ABC transporter, ATP-binding protein OS=Lactobacillus crispatus (strain ST1) OX=748671 GN=LCRIS_01520 PE=4 SV=1	3	1	1	1	308	34.3	8.7	0	1	1
FALSE	Master Protein	V5EI41	ABC transporter, ATP-binding protein OS=Lactobacillus crispatus EM-LC1 OX=1328863 GN=Lc367_1613 PE=4 SV=1	2	1	1	1	465	53.2	8.44	0	1	1
FALSE	Master Protein	A0A135ZGE8	ABC transporter, ATP-binding protein OS=Lactobacillus crispatus OX=47770 GN=HMPREF3209_00202 PE=4 SV=1	5	1	1	1	265	29.3	6.33	0	1	1
FALSE	Master Protein	A0A135ZF86	ABC transporter, ATP-binding protein OS=Lactobacillus crispatus OX=47770 GN=HMPREF3209_00757 PE=3 SV=1	1	1	1	1	779	86	9.67	0	1	1
FALSE	Master Protein	A0A135ZDY7	ABC transporter, ATP-binding protein OS=Lactobacillus crispatus OX=47770 GN=HMPREF3209_00948 PE=4 SV=1	2	1	2	1	599	68.3	9.09	0	1	1
FALSE	Master Protein	A0A135Z1G3	ABC transporter, ATP-binding protein OS=Lactobacillus crispatus OX=47770 GN=HMPREF3209_01779 PE=4 SV=1	1	1	1	1	554	61.7	8.75	0	1	1
FALSE	Master Protein	K0NMC1	ABC transporter, ATP-binding protein OS=Lactobacillus equicursoris 66c OX=872326 GN=BN146_00520 PE=4 SV=1	11	2	2	2	255	28.6	9.11	0	2	1
FALSE	Master Protein	K0NQF1	ABC transporter, ATP-binding protein OS=Lactobacillus equicursoris 66c OX=872326 GN=BN146_07915 PE=4 SV=1	3	1	1	1	511	56.7	6.19	0	1	1
FALSE	Master Protein	D1YKM4	ABC transporter, ATP-binding protein OS=Lactobacillus gasseri 224-1 OX=679196 GN=HMPREF9209_1708 PE=4 SV=1	7	1	1	1	252	28.3	5.9	0	1	1
FALSE	Master Protein	D1YKB4	ABC transporter, ATP-binding protein OS=Lactobacillus gasseri 224-1 OX=679196 GN=HMPREF9209_2093 PE=4 SV=1	4	2	2	2	587	67.2	8.44	0	2	1
FALSE	Master Protein	C8PCG5	ABC transporter, ATP-binding protein OS=Lactobacillus iners DSM 13335 OX=525328 GN=devA PE=4 SV=1	13	2	3	2	225	24.9	8.82	0	2	1
FALSE	Master Protein	C8PB56	ABC transporter, ATP-binding protein OS=Lactobacillus iners DSM 13335 OX=525328 GN=tcyC PE=4 SV=1	4	1	1	1	253	28.7	7.49	0	1	1
FALSE	Master Protein	C2E468	ABC transporter, ATP-binding protein OS=Lactobacillus johnsonii ATCC 33200 OX=525330 GN=HMPREF0528_0542 PE=3 SV=1	3	3	4	3	779	85.2	9.35	0	3	1
FALSE	Master Protein	A0A0R1UKD0	ABC transporter, ATP-binding protein OS=Lactobacillus kalixensis DSM 16043 OX=1423763 GN=FC46_GL001066 PE=4 SV=1	2	1	1	1	647	73.8	5.22	0	1	1
FALSE	Master Protein	A0AA87A4Z4	ABC transporter, ATP-binding protein OS=Lactobacillus paragasseri JV-V03 OX=525326 GN=HMPREF0514_10580 PE=4 SV=1	3	1	1	1	283	31.9	8.54	0	1	1
FALSE	Master Protein	A0AA87DCN3	ABC transporter, ATP-binding protein OS=Lactobacillus paragasseri JV-V03 OX=525326 GN=HMPREF0514_11925 PE=4 SV=1	4	1	2	1	361	40.6	5.82	0	1	1
FALSE	Master Protein	I7JX15	ABC transporter, ATP-binding protein OS=Lactobacillus pasteurii DSM 23907 = CRBIP 24.76 OX=1423790 GN=BN53_08830 PE=4 SV=1	3	1	1	1	513	57.4	7.52	0	1	1
FALSE	Master Protein	C2EPV7	ABC transporter, ATP-binding protein OS=Lactobacillus ultunensis DSM 16047 OX=525365 GN=glnQ PE=4 SV=1	7	1	1	1	209	23.4	7.28	0	1	1
FALSE	Master Protein	C2ELQ4	ABC transporter, ATP-binding protein OS=Lactobacillus ultunensis DSM 16047 OX=525365 GN=HMPREF0548_0600 PE=4 SV=1	5	2	2	2	576	64.1	9.04	0	2	1
FALSE	Master Protein	C2ENM8	ABC transporter, ATP-binding protein OS=Lactobacillus ultunensis DSM 16047 OX=525365 GN=HMPREF0548_1274 PE=4 SV=1	8	1	1	1	305	34.6	5.48	0	1	1
FALSE	Master Protein	C2EP00	ABC transporter, ATP-binding protein OS=Lactobacillus ultunensis DSM 16047 OX=525365 GN=HMPREF0548_1396 PE=3 SV=1	2	1	2	1	779	86.1	9.58	0	1	1
FALSE	Master Protein	C2EPS5	ABC transporter, ATP-binding protein OS=Lactobacillus ultunensis DSM 16047 OX=525365 GN=HMPREF0548_1671 PE=4 SV=1	3	1	1	1	534	59.4	8.6	0	1	1
FALSE	Master Protein	C2EQ65	ABC transporter, ATP-binding protein OS=Lactobacillus ultunensis DSM 16047 OX=525365 GN=HMPREF0548_1811 PE=3 SV=1	2	1	2	1	449	51	7.78	0	1	1
FALSE	Master Protein	Q1G874	ABC transporter, ATP-binding/permease protein OS=Lactobacillus delbrueckii subsp. bulgaricus (strain ATCC 11842 / DSM 20081 / BCRC 10696 / JCM 1002 / NBRC 13953 / NCIMB 11778 / NCTC 12712 / WDCM 00102 / Lb 14) OX=390333 GN=Ldb2094 PE=4 SV=1	2	1	1	1	526	59.3	6.4	0	1	1
FALSE	Master Protein	I7LAE7	ABC transporter, ATP-binding/permease protein OS=Lactobacillus hominis DSM 23910 = CRBIP 24.179 OX=1423758 GN=BN55_02465 PE=4 SV=1	2	1	1	1	589	65.4	7.66	0	1	1
FALSE	Master Protein	Q5FI94	ABC transporter, periplasmatic component OS=Lactobacillus acidophilus (strain ATCC 700396 / NCK56 / N2 / NCFM) OX=272621 GN=psaA PE=3 SV=1	4	1	1	1	298	33.3	9.58	0	1	1
FALSE	Master Protein	D4YUZ6	ABC transporter, permease protein OS=Lactobacillus amylolyticus DSM 11664 OX=585524 GN=HMPREF0493_1357 PE=3 SV=1	2	1	1	1	536	59.2	9.95	0	1	1
FALSE	Master Protein	A0A0R1S4Z8	ABC transporter, permease protein OS=Lactobacillus psittaci DSM 15354 OX=1122152 GN=FC23_GL000447 PE=4 SV=1	3	1	1	1	388	45.3	9.85	0	1	1
FALSE	Master Protein	C8PDP1	ABC transporter, solute-binding protein OS=Lactobacillus iners DSM 13335 OX=525328 GN=HMPREF0520_1211 PE=3 SV=1	6	2	3	2	435	48.5	9.6	0	2	1
FALSE	Master Protein	A0AA86ZTT6	ABC transporter, substrate-binding protein OS=Lactobacillus paragasseri JV-V03 OX=525326 GN=psaA PE=3 SV=1	4	1	1	1	297	33.5	9.61	0	1	1
FALSE	Master Protein	A0A0R1RXS1	ABC transporter, substrate-binding protein OS=Lactobacillus psittaci DSM 15354 OX=1122152 GN=FC23_GL000472 PE=4 SV=1	4	1	1	1	429	46.8	9.85	0	1	1
FALSE	Master Protein	A0AA87AP53	ABC transporter, substrate-binding protein, family 3 OS=Lactobacillus paragasseri JV-V03 OX=525326 GN=glnH2 PE=3 SV=1	6	1	1	1	273	29.9	9.85	0	1	1
FALSE	Master Protein	D4YTP6	ABC transporter, substrate-binding protein, family 5 OS=Lactobacillus amylolyticus DSM 11664 OX=585524 GN=oppA2 PE=3 SV=1	4	2	2	1	545	60	9.72	0	2	1
FALSE	Master Protein	C2EKP3	ABC transporter, substrate-binding protein, family 5 OS=Lactobacillus ultunensis DSM 16047 OX=525365 GN=HMPREF0548_0239 PE=4 SV=1	5	2	2	2	583	65.5	9.6	0	2	1
FALSE	Master Protein	A0A0F4LRD6	ABC-2 family transporter protein OS=Lactobacillus apis OX=303541 GN=JF72_10490 PE=4 SV=1	2	1	1	1	382	43.3	9.82	0	1	1
FALSE	Master Protein	A0AAE8KRC7	ABC-2 type transport system ATP-binding protein OS=Lactobacillus apis OX=303541 GN=GA0061073_0574 PE=3 SV=1	9	1	1	1	234	25.3	6.54	0	1	1
FALSE	Master Protein	A0AAE8GX67	ABC-2 type transport system ATP-binding protein OS=Lactobacillus apis OX=303541 GN=GA0061073_1031 PE=4 SV=1	6	1	1	1	296	33	8.63	0	1	1
FALSE	Master Protein	A0A135Z0L6	ABC-2 type transporter transmembrane domain-containing protein (Fragment) OS=Lactobacillus crispatus OX=47770 GN=HMPREF3209_01840 PE=4 SV=1	8	1	1	1	195	22	9.72	0	1	1
FALSE	Master Protein	A0A0R1S4L5	ABC-2 type transporter transmembrane domain-containing protein OS=Lactobacillus psittaci DSM 15354 OX=1122152 GN=FC23_GL000616 PE=4 SV=1	1	1	1	1	977	103	9.26	0	1	1
FALSE	Master Protein	A0A349MY00	ABC-2 type transporter transmembrane domain-containing protein OS=Lactobacillus sp OX=1591 GN=DCW31_09300 PE=4 SV=1	5	1	1	1	426	45.7	10.15	0	1	1
FALSE	Master Protein	A0A249NJG1	ABC3 transporter permease protein domain-containing protein OS=Lactobacillus gasseri DSM 14869 OX=1380360 GN=N506_0495 PE=4 SV=1	2	1	1	1	859	96.9	9.74	0	1	1
FALSE	Master Protein	A0A249NMM0	ABC3 transporter permease protein domain-containing protein OS=Lactobacillus gasseri DSM 14869 OX=1380360 GN=N506_1733 PE=3 SV=1	2	1	1	1	622	70.5	9.85	0	1	1
FALSE	Master Protein	A0A249NMG8	ABC3 transporter permease protein domain-containing protein OS=Lactobacillus gasseri DSM 14869 OX=1380360 GN=N506_1p12 PE=4 SV=1	1	1	1	1	750	85	9.94	0	1	1
FALSE	Master Protein	A0A0R1VND2	ABC3 transporter permease protein domain-containing protein OS=Lactobacillus kitasatonis DSM 16761 = JCM 1039 OX=1423767 GN=FC59_GL000677 PE=4 SV=1	6	1	2	1	194	21.7	9.5	0	1	1
FALSE	Master Protein	A0A948X3G6	ABC-F family ATP-binding cassette domain-containing protein OS=Candidatus Paralactobacillus gallistercoris OX=2838724 GN=H9901_04505 PE=4 SV=1	2	1	1	1	628	71.5	7.42	0	1	1
FALSE	Master Protein	A0A556UB75	ABC-F family ATP-binding cassette domain-containing protein OS=Lactobacillus sp. LL6 OX=2596827 GN=FOD82_02255 PE=4 SV=1	3	2	2	1	642	73.3	5.48	0	2	1
FALSE	Master Protein	A0A7X9N4A7	ABC-F family ATP-binding cassette domain-containing protein OS=Lactobacillus sp. MRS-253-APC-2B OX=2725305 GN=HF864_01135 PE=4 SV=1	2	1	1	1	643	73.1	5.3	0	1	1
FALSE	Master Protein	A0A0F4LG09	ABC-transporter OS=Lactobacillus melliventris OX=1218507 GN=JF74_02950 PE=4 SV=1	2	1	1	1	574	63.7	9.19	0	1	1
FALSE	Master Protein	V5EPJ1	ABC-transporter, atpase and permease component OS=Lactobacillus crispatus EM-LC1 OX=1328863 GN=Lc367_1546 PE=4 SV=1	4	1	1	1	588	65.6	5.96	0	1	1
FALSE	Master Protein	A0A0R2FWI0	ABC-type amino acid transport signal transduction system, periplasmic component domain OS=Lactobacillus selangorensis OX=81857 GN=IV38_GL001142 PE=3 SV=1	3	2	2	2	547	60.3	9.6	0	2	1
FALSE	Master Protein	A0A837BVK0	ABC-type antimicrobial peptide transport system, permease component OS=Lactobacillus sp. wkB10 OX=1545701 GN=LACWKB10_0837 PE=4 SV=1	4	2	2	2	489	54.8	9.89	0	2	1
FALSE	Master Protein	A0A0R2D7R9	ABC-type antimicrobial peptide transport system, permease component OS=Lactobacillus taiwanensis DSM 21401 OX=1423809 GN=FD18_GL001432 PE=3 SV=1	2	1	1	1	622	70.7	9.92	0	1	1
FALSE	Master Protein	A0A0F4LH62	ABC-type antimicrobial peptide transporter OS=Lactobacillus kimbladii OX=1218506 GN=JF75_13970 PE=3 SV=1	2	1	2	1	421	45.5	9.85	0	1	1
FALSE	Master Protein	A0A0R1ULR5	ABC-type metal ion transport system, substrate binding-protein surface adhesin OS=Lactobacillus kalixensis DSM 16043 OX=1423763 GN=FC46_GL001888 PE=3 SV=1	7	1	1	1	291	33	7.84	0	1	1
FALSE	Master Protein	A0A0R2FT80	ABC-type multidrug protein lipid transport system, ATPase component OS=Lactobacillus selangorensis OX=81857 GN=IV38_GL000848 PE=4 SV=1	3	1	1	1	594	64.6	5.85	0	1	1
FALSE	Master Protein	I7KHJ9	ABC-type multidrug transport system, ATPase and permease component OS=Lactobacillus hominis DSM 23910 = CRBIP 24.179 OX=1423758 GN=BN55_02470 PE=4 SV=1	2	1	1	1	577	64.3	8.4	0	1	1
FALSE	Master Protein	A0A0R1S2B9	ABC-type multidrug transport system, ATPase and permease component OS=Lactobacillus psittaci DSM 15354 OX=1122152 GN=FC23_GL000953 PE=4 SV=1	2	1	1	1	526	59	8.75	0	1	1
FALSE	Master Protein	A0A0R2DI31	ABC-type multidrug transport system, ATPase and permease component OS=Lactobacillus taiwanensis DSM 21401 OX=1423809 GN=FD18_GL000394 PE=4 SV=1	3	1	1	1	597	68.2	9.39	0	1	1
FALSE	Master Protein	A0A1I1RBL9	ABC-type multidrug transport system, ATPase component OS=Lactobacillus bombicola OX=1505723 GN=SAMN04487792_0163 PE=4 SV=1	4	1	1	1	287	31.5	8.27	0	1	1
FALSE	Master Protein	U6FAF6	ABC-type multidrug/protein/lipid transport system, ATPase component OS=Lactobacillus helveticus CIRM-BIA 104 OX=1226333 GN=LHCIRMBIA104_02082 PE=4 SV=1	3	1	1	1	528	60.2	8.97	0	1	1
FALSE	Master Protein	A0A0R2FIJ4	ABC-type phosphate transport system, ATPase component OS=Lactobacillus selangorensis OX=81857 GN=IV38_GL001482 PE=4 SV=1	4	1	1	1	269	30.4	6.1	0	1	1
FALSE	Master Protein	A0A0R2G0I5	ABC-type polar amino acid transport system, ATPase component OS=Lactobacillus selangorensis OX=81857 GN=IV38_GL001639 PE=3 SV=1	7	1	1	1	242	27	6.11	0	1	1
FALSE	Master Protein	I7KH50	ABC-type proline/glycine betaine transport system, ATPase component OS=Lactobacillus hominis DSM 23910 = CRBIP 24.179 OX=1423758 GN=BN55_00510 PE=3 SV=1	3	1	1	1	323	36.7	9.04	0	1	1
FALSE	Master Protein	A0A0R1S2L9	ABC-type sugar transport system, periplasmic component OS=Lactobacillus psittaci DSM 15354 OX=1122152 GN=FC23_GL000829 PE=3 SV=1	3	1	1	1	429	47.9	9.66	0	1	1
FALSE	Master Protein	I7KPE4	ABC-type uncharacterized transport system, permease component OS=Lactobacillus gigeriorum DSM 23908 = CRBIP 24.85 OX=1423751 GN=BN52_03835 PE=4 SV=1	4	1	1	1	266	30	9.07	0	1	1
FALSE	Master Protein	A0A9W3Z0V9	Abi family protein OS=Lactobacillus johnsonii OX=33959 GN=D7321_05250 PE=4 SV=1	3	1	2	1	326	38.4	8.56	0	1	1
FALSE	Master Protein	A0A0F4LL19	Abi family protein OS=Lactobacillus kimbladii OX=1218506 GN=JF75_08050 PE=4 SV=1	3	1	1	1	329	38.9	9.58	0	1	1
FALSE	Master Protein	A0A0R1VLL7	Abi family protein OS=Lactobacillus kitasatonis DSM 16761 = JCM 1039 OX=1423767 GN=FC59_GL001022 PE=4 SV=1	3	1	1	1	351	41.3	8.94	0	1	1
FALSE	Master Protein	A0A556UAK7	Abi family protein OS=Lactobacillus sp. LL6 OX=2596827 GN=FOD82_01095 PE=4 SV=1	5	1	1	1	352	41.6	8.62	0	1	1
FALSE	Master Protein	U6F4U6	Abi829 protein OS=Lactobacillus helveticus CIRM-BIA 951 OX=1226334 GN=LHCIRMBIA951_01752 PE=4 SV=1	3	2	3	2	653	77.2	8.79	0	2	1
FALSE	Master Protein	A0AA87DDU8	Abi-like protein OS=Lactobacillus paragasseri JV-V03 OX=525326 GN=HMPREF0514_10465 PE=4 SV=1	4	1	2	1	316	37.7	9.33	0	1	1
FALSE	Master Protein	Q5FJR4	ABM domain-containing protein OS=Lactobacillus acidophilus (strain ATCC 700396 / NCK56 / N2 / NCFM) OX=272621 GN=LBA1226 PE=4 SV=1	4	1	3	1	222	25.2	5.36	0	1	1
FALSE	Master Protein	A0A2Z6TTF8	Abortive infection bacteriophage resistance protein OS=Lactobacillus rodentium OX=947835 GN=LrDSM24759_09130 PE=4 SV=1	6	1	1	1	326	39.1	8.82	0	1	1
FALSE	Master Protein	A0AA47B4H6	Abortive infection protein AbiGI OS=Lactobacillus helsingborgensis OX=1218494 GN=LDX53_00960 PE=4 SV=1	6	1	1	1	196	22.9	9.74	0	1	1
FALSE	Master Protein	E1NRA4	Abortive infection protein AbiGII OS=Lactobacillus iners LactinV 01V1-a OX=879297 GN=HMPREF9211_0151 PE=4 SV=1	5	1	1	1	247	29.2	5.54	0	1	1
FALSE	Master Protein	A0A556UCC8	Abortive infection protein-like C-terminal domain-containing protein OS=Lactobacillus sp. LL6 OX=2596827 GN=FOD82_04480 PE=4 SV=1	6	1	1	1	244	28.5	8.05	0	1	1
FALSE	Master Protein	A0A0R2KNH3	AbpR family response regulator OS=Lactobacillus amylovorus DSM 16698 OX=695563 GN=IV44_GL001351 PE=4 SV=1	4	1	2	1	258	29.5	6.74	0	1	1
FALSE	Master Protein	K0NV50	AbpR response regulator OS=Lactobacillus equicursoris DSM 19284 = JCM 14600 = CIP 110162 OX=1293597 GN=FC20_GL001868 PE=4 SV=1	3	1	1	1	253	28.6	8.54	0	1	1
FALSE	Master Protein	A0A916VIK2	AbrB family transcriptional regulator OS=Lactobacillus corticis OX=2201249 GN=LCB40_13900 PE=4 SV=1	25	1	1	1	81	9.3	8.94	0	1	1
FALSE	Master Protein	A0A4S2BIQ7	AbrB family transcriptional regulator OS=Lactobacillus intestinalis OX=151781 GN=E5351_06115 PE=4 SV=1	9	1	1	1	82	9.4	6.3	0	1	1
FALSE	Master Protein	A0A6A8MEQ8	AbrB family transcriptional regulator OS=Lactobacillus porci OX=2012477 GN=FYJ62_06180 PE=4 SV=1	14	1	2	1	64	7.5	5.48	0	1	1
FALSE	Master Protein	A0A2R3JPM4	AbrB family transcriptional regulator OS=Lactobacillus sp. CBA3605 OX=2099788 GN=C5Z25_07140 PE=4 SV=1	8	1	3	1	103	11.8	5.07	0	1	1
FALSE	Master Protein	A0A3M0NY85	AbrB family transcriptional regulator OS=Lactobacillus sp. ESL0261 OX=2069348 GN=F5ESL0261_09230 PE=4 SV=1	16	2	2	2	92	10.2	5.52	0	2	1
FALSE	Master Protein	Q8RQR7	Accessory protein OS=Lactobacillus acidophilus OX=1579 PE=3 SV=1	2	1	1	1	464	51.5	9.11	0	1	1
FALSE	Master Protein	A0A0R1UD72	Accessory protein OS=Lactobacillus kalixensis DSM 16043 OX=1423763 GN=FC46_GL001232 PE=4 SV=1	6	1	1	1	198	22.3	9.64	0	1	1
FALSE	Master Protein	A0A0R1UGM7	Accessory Sec system glycosylation protein GtfA OS=Lactobacillus kalixensis DSM 16043 OX=1423763 GN=FC46_GL000318 PE=4 SV=1	2	1	1	1	511	59.4	4.96	0	1	1
FALSE	Master Protein	A0A7H9E6L1	Accessory Sec system protein Asp1 OS=Lactobacillus crispatus OX=47770 GN=asp1 PE=4 SV=1	2	1	1	1	494	57.4	5.38	0	1	1
FALSE	Master Protein	A0A9X7TW44	Accessory Sec system protein Asp1 OS=Lactobacillus johnsonii OX=33959 GN=asp1 PE=4 SV=1	3	1	1	1	502	58.8	5.17	0	1	1
FALSE	Master Protein	A0A0R1UA63	Accessory sec system protein asp1 OS=Lactobacillus kalixensis DSM 16043 OX=1423763 GN=FC46_GL000323 PE=4 SV=1	3	1	1	1	496	57.7	5.48	0	1	1
FALSE	Master Protein	A0A349MXM2	Accessory Sec system protein Asp1 OS=Lactobacillus sp OX=1591 GN=asp1 PE=4 SV=1	3	1	1	1	554	64	5	0	1	1
FALSE	Master Protein	A0A6P1ETN7	Accessory Sec system protein Asp1 OS=Lactobacillus sp. JM1 OX=2690380 GN=asp1 PE=4 SV=1	3	1	1	1	503	58.1	6.73	0	1	1
FALSE	Master Protein	A0A7X9N6T6	Accessory Sec system protein Asp1 OS=Lactobacillus sp. MRS-253-APC-2B OX=2725305 GN=asp1 PE=4 SV=1	5	1	1	1	320	37.2	5.03	0	1	1
FALSE	Master Protein	A0A7X9N700	Accessory Sec system protein Asp2 OS=Lactobacillus sp. MRS-253-APC-2B OX=2725305 GN=asp2 PE=4 SV=1	3	1	1	1	495	57.6	6.89	0	1	1
FALSE	Master Protein	A0A256LA93	Accessory Sec system protein Asp2 OS=Lactobacillus taiwanensis OX=508451 GN=CBF70_09935 PE=4 SV=1	2	1	3	1	514	59.5	6.18	0	1	1
FALSE	Master Protein	A0A921FH21	Accessory Sec system protein Asp3 OS=Lactobacillus crispatus OX=47770 GN=asp3 PE=4 SV=1	5	1	1	1	292	34.2	6.06	0	1	1
FALSE	Master Protein	A0A7D9N518	Accessory Sec system protein Asp3 OS=Lactobacillus johnsonii N6.2 OX=1408186 GN=T285_01830 PE=4 SV=1	10	1	1	1	286	33	7.05	0	1	1
FALSE	Master Protein	A0A9W3SMI4	Accessory Sec system protein Asp3 OS=Lactobacillus johnsonii OX=33959 GN=BBP16_08080 PE=4 SV=1	14	2	2	2	286	33.1	8.73	0	2	1
FALSE	Master Protein	A0A916VHS0	accessory Sec system protein translocase subunit SecY2 OS=Lactobacillus corticis OX=2201249 GN=secY_1 PE=4 SV=1	3	1	2	1	406	46.5	9.76	0	1	1
FALSE	Master Protein	A0A0R2FRK5	Accessory secretory protein Asp2 OS=Lactobacillus selangorensis OX=81857 GN=IV38_GL001905 PE=4 SV=1	3	1	1	1	533	59.9	5.64	0	1	1
FALSE	Master Protein	Q5FLS4	Acetate kinase OS=Lactobacillus acidophilus (strain ATCC 700396 / NCK56 / N2 / NCFM) OX=272621 GN=ackA PE=3 SV=1	2	1	1	1	397	43.8	7.25	0	1	1
FALSE	Master Protein	A0A9X3W6X8	Acetate kinase OS=Lactobacillus amylovorus OX=1604 GN=ackA PE=3 SV=1	3	1	1	1	401	44.6	6.35	0	1	1
FALSE	Master Protein	A0A9X3WD28	Acetate kinase OS=Lactobacillus amylovorus OX=1604 GN=ackA PE=3 SV=1	4	1	1	1	397	43.9	8.78	0	1	1
FALSE	Master Protein	U6F524	Acetate kinase OS=Lactobacillus helveticus CIRM-BIA 951 OX=1226334 GN=ackA PE=3 SV=1	3	1	2	1	290	32.4	9.14	0	1	1
FALSE	Master Protein	A0A8H9F9F8	Acetate kinase OS=Lactobacillus helveticus OX=1587 GN=ackA PE=3 SV=1	5	1	1	1	394	43.4	7.93	0	1	1
FALSE	Master Protein	A0A8H9F9F5	Acetate kinase OS=Lactobacillus helveticus OX=1587 GN=ackA PE=3 SV=1	8	1	1	1	235	26	9.58	0	1	1
FALSE	Master Protein	I7IW96	Acetate kinase OS=Lactobacillus hominis DSM 23910 = CRBIP 24.179 OX=1423758 GN=ackA PE=3 SV=1	4	1	1	1	394	43.9	5.78	0	1	1
FALSE	Master Protein	A0A0R1VWW0	Acetate kinase OS=Lactobacillus kitasatonis DSM 16761 = JCM 1039 OX=1423767 GN=ackA PE=3 SV=1	6	2	2	2	392	43.2	9.19	0	2	1
FALSE	Master Protein	A0A2Z6T7F4	Acetate kinase OS=Lactobacillus rodentium OX=947835 GN=ackA PE=3 SV=1	3	1	2	1	394	43.8	5.87	0	1	1
FALSE	Master Protein	A0A0R2FYE4	Acetate kinase OS=Lactobacillus selangorensis OX=81857 GN=ackA PE=3 SV=1	6	1	1	1	376	41.5	7.02	0	1	1
FALSE	Master Protein	A0A7L5UHE9	Acetate kinase OS=Lactobacillus sp. 3B(2020) OX=2695882 GN=ackA PE=3 SV=1	6	2	2	2	395	43.5	6.37	0	2	1
FALSE	Master Protein	A0A7L5UIL3	Acetate kinase OS=Lactobacillus sp. 3B(2020) OX=2695882 GN=ackA PE=3 SV=1	4	1	1	1	397	43.4	5.35	0	1	1
FALSE	Master Protein	A0A2R3JUN2	Acetate kinase OS=Lactobacillus sp. CBA3606 OX=2099789 GN=ackA PE=3 SV=1	10	3	3	3	398	43.8	6.48	0	3	1
FALSE	Master Protein	A0A7X9RCE2	Acetate kinase OS=Lactobacillus sp. MRS-253-APC-2B OX=2725305 GN=ackA PE=3 SV=1	3	1	1	1	399	43.4	5.44	0	1	1
FALSE	Master Protein	C2EM75	Acetate kinase OS=Lactobacillus ultunensis DSM 16047 OX=525365 GN=ackA PE=3 SV=1	5	2	2	2	402	44.9	5.99	0	2	1
FALSE	Master Protein	U6FGM8	Acetoin dehydrogenase OS=Lactobacillus helveticus CIRM-BIA 104 OX=1226333 GN=LHCIRMBIA104_02156 PE=4 SV=1	92	1	1	1	26	2.8	5.63	0	1	1
FALSE	Master Protein	A0A349MYQ1	Acetolactate synthase AlsS (Fragment) OS=Lactobacillus sp OX=1591 GN=DCW31_10610 PE=3 SV=1	11	1	1	1	243	25.4	5.25	0	1	1
FALSE	Master Protein	A0A349MYR7	Acetolactate synthase AlsS OS=Lactobacillus sp OX=1591 GN=DCW31_10695 PE=3 SV=1	5	1	1	1	563	61.6	5.33	0	1	1
FALSE	Master Protein	A0A916QFG5	Acetolactate synthase large subunit OS=Lactobacillus corticis OX=2201249 GN=ilvB PE=3 SV=1	2	1	2	1	556	60.4	5.34	0	1	1
FALSE	Master Protein	A0A0R2FR27	Acetolactate synthase OS=Lactobacillus selangorensis OX=81857 GN=IV38_GL001623 PE=3 SV=1	4	1	1	1	557	60.5	5.29	0	1	1
FALSE	Master Protein	A0AA87DEY7	Acetyl xylan esterase (AXE1) OS=Lactobacillus paragasseri JV-V03 OX=525326 GN=HMPREF0514_11096 PE=4 SV=1	6	1	1	1	317	36.4	6.62	0	1	1
FALSE	Master Protein	Q5FLB9	Acetyl-CoA acetyltransferase OS=Lactobacillus acidophilus (strain ATCC 700396 / NCK56 / N2 / NCFM) OX=272621 GN=thil PE=3 SV=1	2	1	1	1	385	41.1	4.98	0	1	1
FALSE	Master Protein	A0A0F4LQN7	Acetyl-CoA acetyltransferase OS=Lactobacillus apis OX=303541 GN=JF72_03990 PE=3 SV=1	6	1	2	1	383	41	4.83	0	1	1
FALSE	Master Protein	A0A916QFB1	Acetyl-CoA acetyltransferase OS=Lactobacillus corticis OX=2201249 GN=atoB PE=3 SV=1	3	1	1	1	386	40.8	5.58	0	1	1
FALSE	Master Protein	K0NZM2	Acetyl-CoA acetyltransferase OS=Lactobacillus equicursoris DSM 19284 = JCM 14600 = CIP 110162 OX=1293597 GN=FC20_GL000501 PE=3 SV=1	4	1	1	1	370	39.1	4.97	0	1	1
FALSE	Master Protein	A0A0R1UC67	Acetyl-CoA acetyltransferase OS=Lactobacillus kalixensis DSM 16043 OX=1423763 GN=FC46_GL001309 PE=3 SV=1	2	1	1	1	387	41.4	5.92	0	1	1
FALSE	Master Protein	A0A0F4LHP8	Acetyl-CoA acetyltransferase OS=Lactobacillus melliventris OX=1218507 GN=JF74_05980 PE=3 SV=1	6	1	1	1	382	40.7	5.9	0	1	1
FALSE	Master Protein	A0A556UBD7	Acetyl-CoA acetyltransferase OS=Lactobacillus sp. LL6 OX=2596827 GN=FOD82_02570 PE=3 SV=1	3	1	2	1	385	41.2	6.15	0	1	1
FALSE	Master Protein	C2ELW5	Acetyl-CoA acetyltransferase OS=Lactobacillus ultunensis DSM 16047 OX=525365 GN=thil PE=3 SV=1	9	2	2	2	433	47.2	8.09	0	2	1
FALSE	Master Protein	A0A0R1SBA3	acetyl-CoA C-acetyltransferase OS=Lactobacillus psittaci DSM 15354 OX=1122152 GN=FC23_GL000089 PE=3 SV=1	4	1	1	1	386	40.9	5.39	0	1	1
FALSE	Master Protein	A0A2R3JXR1	Acetyl-CoA carboxylase biotin carboxyl carrier protein subunit OS=Lactobacillus sp. CBA3606 OX=2099789 GN=C5Z26_09620 PE=4 SV=1	9	1	1	1	128	13.4	4.67	0	1	1
FALSE	Master Protein	A0A0D6A2P0	Acetyl-CoA carboxylase OS=Lactobacillus acetotolerans OX=1600 GN=LBAT_0617 PE=4 SV=1	2	1	1	1	457	50.6	6.48	0	1	1
FALSE	Master Protein	A0A349MX19	Acetyl-CoA carboxylase OS=Lactobacillus sp OX=1591 GN=DCW31_07590 PE=4 SV=1	17	1	1	1	106	13	6.93	0	1	1
FALSE	Master Protein	A0A0D6A2F2	Acetyl-coenzyme A carboxylase carboxyl transferase subunit beta OS=Lactobacillus acetotolerans OX=1600 GN=accD PE=3 SV=1	7	1	1	1	274	30.7	8.76	0	1	1
FALSE	Master Protein	F0THR0	Acetyltransferase OS=Lactobacillus amylovorus OX=1604 GN=LAC30SC_00115 PE=3 SV=1	7	1	1	1	191	20.6	7.75	0	1	1
FALSE	Master Protein	A0A120DIY7	Acetyltransferase OS=Lactobacillus crispatus OX=47770 GN=AEL95_00695 PE=4 SV=1	7	1	1	1	166	19.3	8.35	0	1	1
FALSE	Master Protein	A0A0R1NHU8	Acetyltransferase OS=Lactobacillus gallinarum DSM 10532 = JCM 2011 OX=1423748 GN=FC37_GL000353 PE=4 SV=1	6	1	2	1	180	20.5	7.62	0	1	1
FALSE	Master Protein	A0A805YZ33	Acetyltransferase OS=Lactobacillus gasseri (strain ATCC 33323 / DSM 20243 / BCRC 14619 / CIP 102991 / JCM 1131 / KCTC 3163 / NCIMB 11718 / NCTC 13722 / AM63) OX=324831 GN=LGAS_0997 PE=3 SV=1	3	1	1	1	206	22.8	6.35	0	1	1
FALSE	Master Protein	A0A9X0LY98	Acetyltransferase OS=Lactobacillus johnsonii OX=33959 GN=AYJ53_01870 PE=4 SV=1	14	1	2	1	167	19.3	6.93	0	1	1
FALSE	Master Protein	A0A0R1UDP3	Acetyltransferase OS=Lactobacillus kalixensis DSM 16043 OX=1423763 GN=FC46_GL000078 PE=4 SV=1	11	1	1	1	156	18.5	8.56	0	1	1
FALSE	Master Protein	A0A0R1U7S8	Acetyltransferase OS=Lactobacillus kalixensis DSM 16043 OX=1423763 GN=FC46_GL000861 PE=4 SV=1	4	1	1	1	170	19.6	5.19	0	1	1
FALSE	Master Protein	A0A0F4L879	Acetyltransferase OS=Lactobacillus kimbladii OX=1218506 GN=JF75_18330 PE=4 SV=1	6	1	1	1	279	31.8	8.18	0	1	1
FALSE	Master Protein	A0A0R1VKR5	Acetyltransferase OS=Lactobacillus kitasatonis DSM 16761 = JCM 1039 OX=1423767 GN=FC59_GL000037 PE=4 SV=1	9	1	1	1	166	19.4	6.34	0	1	1
FALSE	Master Protein	A0A0F4LGN2	Acetyltransferase OS=Lactobacillus melliventris OX=1218507 GN=JF74_02620 PE=4 SV=1	7	1	3	1	149	17.3	7.4	0	1	1
FALSE	Master Protein	A0A0R2FJM4	Acetyltransferase OS=Lactobacillus selangorensis OX=81857 GN=IV38_GL001048 PE=3 SV=1	4	1	1	1	197	21.5	5.76	0	1	1
FALSE	Master Protein	A0A7L5ULH4	Acetyltransferase OS=Lactobacillus sp. 3B(2020) OX=2695882 GN=GTO83_08940 PE=3 SV=1	12	1	1	1	204	22.6	6.33	0	1	1
FALSE	Master Protein	A0A2R3JR32	Acetyltransferase OS=Lactobacillus sp. CBA3605 OX=2099788 GN=C5Z25_09750 PE=4 SV=1	2	1	1	1	658	73	9.91	0	1	1
FALSE	Master Protein	A0A556UC43	Acetyltransferase OS=Lactobacillus sp. LL6 OX=2596827 GN=FOD82_04000 PE=4 SV=1	2	1	1	1	639	73.2	9.69	0	1	1
FALSE	Master Protein	U4QM01	Acetyltransferase, GNAT family OS=Lactobacillus helveticus CIRM-BIA 953 OX=1226335 GN=LHCIRMBIA953_00047 PE=4 SV=1	5	1	1	1	165	18.9	7.49	0	1	1
FALSE	Master Protein	A0A0R2FQL4	Acetyltransferase, GNAT family OS=Lactobacillus selangorensis OX=81857 GN=IV38_GL001867 PE=4 SV=1	9	1	1	1	188	21.5	4.87	0	1	1
FALSE	Master Protein	C2EK97	Acetyltransferase, GNAT family OS=Lactobacillus ultunensis DSM 16047 OX=525365 GN=HMPREF0548_0093 PE=4 SV=1	7	2	2	2	388	45.5	6.39	0	2	1
FALSE	Master Protein	E4SMF2	Acetyltransferase, GNAT family protein OS=Lactobacillus amylovorus (strain GRL 1112) OX=695560 GN=LA2_09350 PE=4 SV=1	6	1	2	1	171	20	6.06	0	1	1
FALSE	Master Protein	A0A0R1YIX4	Acetyltransferase, gnat family protein OS=Lactobacillus hamsteri DSM 5661 = JCM 6256 OX=1423754 GN=FC39_GL000048 PE=4 SV=1	8	1	3	1	172	20.1	5.22	0	1	1
FALSE	Master Protein	A0A4S2BRK8	Acetylxylan esterase OS=Lactobacillus intestinalis OX=151781 GN=E5351_02460 PE=4 SV=1	5	1	1	1	325	37.5	5.96	0	1	1
FALSE	Master Protein	A0A556U9W7	Acetylxylan esterase OS=Lactobacillus sp. LL6 OX=2596827 GN=FOD82_09485 PE=4 SV=1	6	1	1	1	324	37.1	6.46	0	1	1
FALSE	Master Protein	A0A249NLU6	Acid sugar phosphatase OS=Lactobacillus gasseri DSM 14869 OX=1380360 GN=N506_1061 PE=3 SV=1	5	1	2	1	260	29	6.8	0	1	1
FALSE	Master Protein	A0A0R1VSZ3	Acid sugar phosphatase OS=Lactobacillus kitasatonis DSM 16761 = JCM 1039 OX=1423767 GN=FC59_GL000530 PE=3 SV=1	10	1	1	1	256	28.5	5.64	0	1	1
FALSE	Master Protein	A0A556UDH1	ACT domain-containing protein OS=Lactobacillus sp. LL6 OX=2596827 GN=FOD82_06525 PE=4 SV=1	11	1	1	1	122	13.9	4.88	0	1	1
FALSE	Master Protein	A0A9X3W927	Actin-like protein N-terminal domain-containing protein OS=Lactobacillus amylovorus OX=1604 GN=ODV15_07645 PE=4 SV=1	1	1	1	1	404	44.4	5.29	0	1	1
FALSE	Master Protein	A0A4R6CQ90	Actin-like protein N-terminal domain-containing protein OS=Lactobacillus crispatus OX=47770 GN=CEE75_12655 PE=4 SV=1	2	1	1	1	418	46.3	5	0	1	1
FALSE	Master Protein	A0A9X0J7T4	Actin-like protein N-terminal domain-containing protein OS=Lactobacillus johnsonii OX=33959 GN=AYJ53_03095 PE=4 SV=1	2	1	1	1	404	45.2	5.55	0	1	1
FALSE	Master Protein	V5EJN4	Acyl carrier protein OS=Lactobacillus crispatus EM-LC1 OX=1328863 GN=acpP PE=3 SV=1	31	3	12	3	80	9.1	4.12	10.46	3	1
FALSE	Master Protein	A0A0R1SBQ2	Acyl carrier protein OS=Lactobacillus psittaci DSM 15354 OX=1122152 GN=acpP PE=3 SV=1	13	1	1	1	80	9.2	4.12	0	1	1
FALSE	Master Protein	A0A916QGB3	Acyl esterase OS=Lactobacillus corticis OX=2201249 GN=LCB40_03490 PE=4 SV=1	3	1	2	1	628	71.5	5.44	0	1	1
FALSE	Master Protein	A0A2N5L0M4	Acyl-[acyl-carrier-protein] thioesterase OS=Lactobacillus crispatus OX=47770 GN=CYJ79_01995 PE=3 SV=1	8	1	2	1	244	28.6	6.13	0	1	1
FALSE	Master Protein	A0A6A8MDS5	Acyl-[acyl-carrier-protein] thioesterase OS=Lactobacillus porci OX=2012477 GN=FYJ62_04585 PE=3 SV=1	7	1	2	1	246	29	7.15	0	1	1
FALSE	Master Protein	A0A948X0T1	Acyl-ACP thioesterase OS=Candidatus Paralactobacillus gallistercoris OX=2838724 GN=H9901_03965 PE=3 SV=1	13	2	2	2	245	28.5	6.44	0	2	1
FALSE	Master Protein	A0A916VHP8	Acyl-ACP thioesterase OS=Lactobacillus corticis OX=2201249 GN=fatA PE=3 SV=1	3	1	1	1	243	28.1	6.23	0	1	1
FALSE	Master Protein	A8YTG4	Acyl-ACP thioesterase OS=Lactobacillus helveticus (strain DPC 4571) OX=405566 GN=lhv_0409 PE=3 SV=1	6	1	1	1	244	28.5	7.21	0	1	1
FALSE	Master Protein	A0A2Z6TE82	Acyl-ACP thioesterase OS=Lactobacillus rodentium OX=947835 GN=fatA PE=3 SV=1	4	1	1	1	243	28.8	6.33	0	1	1
FALSE	Master Protein	A0A3M0LX50	Acyl-CoA dehydrogenase OS=Lactobacillus sp. ESL0246 OX=2069359 GN=F5ESL0246_00330 PE=3 SV=1	3	1	3	1	389	44.2	6.4	0	1	1
FALSE	Master Protein	A0A3M0P8I7	Acyl-CoA dehydrogenase OS=Lactobacillus sp. ESL0261 OX=2069348 GN=F5ESL0261_00455 PE=3 SV=1	4	1	1	1	381	42	7.05	0	1	1
FALSE	Master Protein	A0A349MWD9	Acyl-CoA synthetase FdrA OS=Lactobacillus sp OX=1591 GN=DCW31_06385 PE=4 SV=1	1	1	1	1	1009	108.5	5.34	0	1	1
FALSE	Master Protein	A0A837BTG7	Acyl-CoA synthetase FdrA OS=Lactobacillus sp. wkB10 OX=1545701 GN=LACWKB10_1601 PE=4 SV=1	2	1	1	1	1005	109.4	5.39	0	1	1
FALSE	Master Protein	A0A0D6A2V3	Acyl-CoA thioesterase OS=Lactobacillus acetotolerans OX=1600 GN=LBAT_0682 PE=4 SV=1	8	1	1	1	232	26.7	6.57	0	1	1
FALSE	Master Protein	A0A1Y4UBB0	Acyl-CoA thioesterase OS=Lactobacillus gallinarum OX=52242 GN=B5E44_08645 PE=4 SV=1	5	1	1	1	261	29.9	6.23	0	1	1
FALSE	Master Protein	I7KM32	acylphosphatase OS=Lactobacillus pasteurii DSM 23907 = CRBIP 24.76 OX=1423790 GN=BN53_06765 PE=3 SV=1	9	1	1	1	111	12.4	7.56	0	1	1
FALSE	Master Protein	A0A7X9N7S7	acylphosphatase OS=Lactobacillus sp. MRS-253-APC-2B OX=2725305 GN=HF864_04575 PE=3 SV=1	10	1	1	1	90	10.1	9.25	0	1	1
FALSE	Master Protein	D4YTI3	Acyl-phosphate glycerol 3-phosphate acyltransferase OS=Lactobacillus amylolyticus DSM 11664 OX=585524 GN=HMPREF0493_0844 PE=4 SV=1	8	1	1	1	150	16.6	9.88	0	1	1
FALSE	Master Protein	A0AAD1G5D1	Acyltransferase 3 domain-containing protein OS=Lactobacillus delbrueckii subsp. delbrueckii OX=83684 GN=LDE01_07200 PE=4 SV=1	4	1	1	1	201	22.9	10.4	0	1	1
FALSE	Master Protein	N1ZY36	Acyltransferase 3 domain-containing protein OS=Lactobacillus sp. ASF360 OX=97137 GN=C821_00828 PE=4 SV=1	2	1	1	1	638	73.3	9.77	0	1	1
FALSE	Master Protein	A0A0R1YKN4	Acyltransferase family protein OS=Lactobacillus hamsteri DSM 5661 = JCM 6256 OX=1423754 GN=FC39_GL000964 PE=4 SV=1	3	1	1	1	639	72.9	9.7	0	1	1
FALSE	Master Protein	A0A6G7B9T5	Acyltransferase family protein OS=Lactobacillus iners OX=147802 GN=G6Z83_04980 PE=4 SV=1	2	1	1	1	354	41.2	9.57	0	1	1
FALSE	Master Protein	A0A0F4LBK4	Acyltransferase family protein OS=Lactobacillus kullabergensis OX=1218493 GN=JF76_09230 PE=4 SV=1	3	1	1	1	639	73.2	9.79	0	1	1
FALSE	Master Protein	A0A6B2FWI9	Acyltransferase family protein OS=Lactobacillus paragasseri OX=2107999 GN=GWG61_09055 PE=4 SV=1	5	1	1	1	206	23.8	9.25	0	1	1
FALSE	Master Protein	A0A3S8SD29	Acyltransferase OS=Lactobacillus helveticus OX=1587 GN=LH5_01441 PE=4 SV=1	14	3	3	3	307	34.9	9.42	0	3	1
FALSE	Master Protein	A0A0R1SEE4	Acyltransferase OS=Lactobacillus psittaci DSM 15354 OX=1122152 GN=FC23_GL000790 PE=4 SV=1	2	1	1	1	636	72.6	9.55	0	1	1
FALSE	Master Protein	A0A0R2FTX7	Acyltransferase OS=Lactobacillus selangorensis OX=81857 GN=IV38_GL000853 PE=4 SV=1	2	1	1	1	403	46.5	9.7	0	1	1
FALSE	Master Protein	A0A556UAL7	Ada DNA repair metal-binding domain-containing protein OS=Lactobacillus sp. LL6 OX=2596827 GN=FOD82_01100 PE=4 SV=1	14	1	1	1	114	13.4	11.66	0	1	1
FALSE	Master Protein	A0AAJ4CW98	Adaptor protein MecA OS=Lactobacillus helveticus OX=1587 GN=DM470_10285 PE=4 SV=1	4	1	1	1	246	28.6	5.03	0	1	1
FALSE	Master Protein	E1NUN4	Addiction module antitoxin, RelB/DinJ family OS=Lactobacillus iners LactinV 01V1-a OX=879297 GN=HMPREF9211_1503 PE=4 SV=1	16	1	1	1	51	5.8	8.53	0	1	1
FALSE	Master Protein	E4SKK4	Addiction module toxin RelE OS=Lactobacillus amylovorus (strain GRL 1112) OX=695560 GN=LA2_01375 PE=4 SV=1	10	1	1	1	106	12.1	9.92	0	1	1
FALSE	Master Protein	A0A9X3W474	Addiction module toxin RelE OS=Lactobacillus amylovorus OX=1604 GN=ODU72_01085 PE=4 SV=1	8	1	1	1	106	12.2	9.92	0	1	1
FALSE	Master Protein	A0A249NN37	Addiction module toxin RelE OS=Lactobacillus gasseri DSM 14869 OX=1380360 GN=N506_2p16 PE=4 SV=1	7	1	1	1	102	12	8.94	0	1	1
FALSE	Master Protein	A0A2Z6T9G3	Addiction module toxin RelE OS=Lactobacillus rodentium OX=947835 GN=LrDSM24759_03270 PE=4 SV=1	12	1	1	1	98	11.7	9.8	0	1	1
FALSE	Master Protein	A0A349MWC9	Addiction module toxin RelE OS=Lactobacillus sp OX=1591 GN=DCW31_06330 PE=4 SV=1	21	1	1	1	101	11.6	7.4	0	1	1
FALSE	Master Protein	A0A6P1EQ54	Addiction module toxin RelE OS=Lactobacillus sp. JM1 OX=2690380 GN=F3I00_10610 PE=4 SV=1	26	2	2	1	104	12.2	9.99	0	2	1
FALSE	Master Protein	A0A3M0NGW4	Adenine deaminase OS=Lactobacillus sp. ESL0263 OX=2069350 GN=ade PE=3 SV=1	2	1	1	1	567	62.7	5.78	2.34	1	1
FALSE	Master Protein	A0A396SQL6	Adenine phosphoribosyltransferase OS=Lactobacillus bombicola OX=1505723 GN=apt PE=3 SV=1	7	1	1	1	175	19.1	6.92	0	1	1
FALSE	Master Protein	A0A249NKE1	Adenine phosphoribosyltransferase OS=Lactobacillus gasseri DSM 14869 OX=1380360 GN=apt PE=3 SV=1	6	1	1	1	175	19.2	5.8	0	1	1
FALSE	Master Protein	U6FCF7	Adenine phosphoribosyltransferase OS=Lactobacillus helveticus CIRM-BIA 104 OX=1226333 GN=LHCIRMBIA104_00130 PE=4 SV=1	5	1	1	1	185	20.2	5.85	0	1	1
FALSE	Master Protein	A0A6G7B8V2	Adenine phosphoribosyltransferase OS=Lactobacillus iners OX=147802 GN=apt PE=3 SV=1	6	1	1	1	175	19	6.68	0	1	1
FALSE	Master Protein	A0A7L5UIT9	Adenine phosphoribosyltransferase OS=Lactobacillus sp. 3B(2020) OX=2695882 GN=apt PE=3 SV=1	14	1	1	1	172	18.7	6.04	0	1	1
FALSE	Master Protein	I7LE70	Adenine specific DNA methylase Mod OS=Lactobacillus pasteurii DSM 23907 = CRBIP 24.76 OX=1423790 GN=BN53_05445 PE=3 SV=1	7	1	1	1	241	27.5	6.39	0	1	1
FALSE	Master Protein	A0A9X7T5J8	Adenine-specific DNA methylase OS=Lactobacillus johnsonii OX=33959 GN=FEE39_10240 PE=4 SV=1	6	1	1	1	170	19.5	8.69	0	1	1
FALSE	Master Protein	F0TIF0	Adenine-specific DNA-methyltransferase OS=Lactobacillus amylovorus OX=1604 GN=LAC30SC_01325 PE=4 SV=1	6	2	2	2	386	44.5	7.62	0	2	1
FALSE	Master Protein	D4YSX8	adenosine deaminase OS=Lactobacillus amylolyticus DSM 11664 OX=585524 GN=add PE=3 SV=1	3	1	1	1	299	33.9	8.1	0	1	1
FALSE	Master Protein	V5EPA4	adenosine deaminase OS=Lactobacillus crispatus EM-LC1 OX=1328863 GN=Lc367_1286 PE=3 SV=1	3	1	1	1	310	34.9	5.94	0	1	1
FALSE	Master Protein	K0NZ51	adenosine deaminase OS=Lactobacillus equicursoris DSM 19284 = JCM 14600 = CIP 110162 OX=1293597 GN=FC20_GL000420 PE=3 SV=1	7	1	1	1	192	21.3	5.72	0	1	1
FALSE	Master Protein	A0A5P5ZGT8	Adenosylcobalamin-dependent ribonucleoside-triphosphate reductase OS=Lactobacillus acetotolerans OX=1600 GN=nrdJ PE=3 SV=1	2	1	1	1	744	83.1	7.66	0	1	1
FALSE	Master Protein	V5E2N0	Adenosylcobalamin-dependent ribonucleoside-triphosphate reductase OS=Lactobacillus crispatus EM-LC1 OX=1328863 GN=Lc367_1749 PE=3 SV=1	3	1	3	1	743	82.7	5.59	0	1	1
FALSE	Master Protein	A0A0R1NMT2	Adenosylcobalamin-dependent ribonucleoside-triphosphate reductase OS=Lactobacillus gallinarum DSM 10532 = JCM 2011 OX=1423748 GN=FC37_GL001280 PE=3 SV=1	5	3	3	2	747	83.7	6.67	0	3	1
FALSE	Master Protein	A0A0R1YDG8	Adenosylcobalamin-dependent ribonucleoside-triphosphate reductase OS=Lactobacillus hamsteri DSM 5661 = JCM 6256 OX=1423754 GN=FC39_GL000660 PE=3 SV=1	2	1	1	1	737	82.8	5.81	0	1	1
FALSE	Master Protein	Q59490	Adenosylcobalamin-dependent ribonucleoside-triphosphate reductase OS=Lactobacillus leichmannii OX=28039 GN=rtpR PE=1 SV=4	6	3	3	3	739	81.9	5.16	0	3	1
FALSE	Master Protein	A0A3M0NR83	Adenosylcobalamin-dependent ribonucleoside-triphosphate reductase OS=Lactobacillus sp. ESL0225 OX=2069351 GN=nrdJ PE=3 SV=1	5	2	3	2	744	83.3	6.2	0	2	1
FALSE	Master Protein	A0A437SX88	Adenosylcobalamin-dependent ribonucleoside-triphosphate reductase OS=Lactobacillus xujianguonis OX=2495899 GN=nrdJ PE=3 SV=1	6	3	3	2	742	83.3	6.2	0	3	1
FALSE	Master Protein	A0A6A8MDC4	adenosylhomocysteine nucleosidase OS=Lactobacillus porci OX=2012477 GN=FYJ62_01260 PE=4 SV=1	3	1	1	1	232	25.5	5.14	0	1	1
FALSE	Master Protein	A0A0F4LES1	Adenylate cyclase family OS=Lactobacillus melliventris OX=1218507 GN=JF74_06170 PE=4 SV=1	6	1	1	1	207	24	8.12	0	1	1
FALSE	Master Protein	A0A0D6A574	Adenylate cyclase OS=Lactobacillus acetotolerans OX=1600 GN=LA749_06050 PE=4 SV=1	4	1	1	1	208	24.4	9.14	0	1	1
FALSE	Master Protein	A0A1Y4QA31	Adenylate cyclase OS=Lactobacillus gallinarum OX=52242 GN=B5E59_00085 PE=4 SV=1	9	1	1	1	202	23.5	6.68	0	1	1
FALSE	Master Protein	E4SKY8	Adenylate kinase OS=Lactobacillus amylovorus (strain GRL 1112) OX=695560 GN=adk PE=3 SV=1	13	2	2	2	218	24.4	6.38	0	2	1
FALSE	Master Protein	A0A6G7BA29	Adenylate kinase OS=Lactobacillus iners OX=147802 GN=adk PE=3 SV=1	13	2	4	2	216	24.2	6.14	0	2	1
FALSE	Master Protein	A0A9E2NTZ4	Adenylosuccinate lyase OS=Candidatus Lactobacillus pullistercoris OX=2838636 GN=purB PE=3 SV=1	3	1	1	1	431	49	6.68	0	1	1
FALSE	Master Protein	A0A9X3W681	Adenylosuccinate lyase OS=Lactobacillus amylovorus OX=1604 GN=purB PE=3 SV=1	2	1	2	1	449	50.8	5.66	0	1	1
FALSE	Master Protein	A0A396STD1	Adenylosuccinate lyase OS=Lactobacillus bombicola OX=1505723 GN=DS835_01790 PE=3 SV=1	2	1	1	1	432	49	6.81	0	1	1
FALSE	Master Protein	E1NVC1	Adenylosuccinate lyase OS=Lactobacillus iners LactinV 01V1-a OX=879297 GN=purB PE=3 SV=1	2	1	1	1	434	49.3	6.49	0	1	1
FALSE	Master Protein	A0A0R1UES4	Adenylosuccinate lyase OS=Lactobacillus kalixensis DSM 16043 OX=1423763 GN=FC46_GL001151 PE=3 SV=1	3	1	1	1	431	49.4	6.04	0	1	1
FALSE	Master Protein	A0A2Z6TRF4	Adenylosuccinate lyase OS=Lactobacillus rodentium OX=947835 GN=purB PE=3 SV=1	4	2	2	2	431	49	5.88	0	2	1
FALSE	Master Protein	A0A2R3JNW7	Adenylosuccinate lyase OS=Lactobacillus sp. CBA3605 OX=2099788 GN=C5Z25_05745 PE=3 SV=1	7	2	2	2	432	48.9	5.86	0	2	1
FALSE	Master Protein	A0A854ZFD2	Adenylosuccinate lyase OS=Lactobacillus sp. UMNPBX4 OX=2042043 GN=CP355_07565 PE=3 SV=1	2	1	3	1	431	49.2	6.14	0	1	1
FALSE	Master Protein	A0A2R3JNX8	Adenylosuccinate synthetase OS=Lactobacillus sp. CBA3605 OX=2099788 GN=purA PE=3 SV=1	4	1	1	1	429	47.4	5.9	0	1	1
FALSE	Master Protein	A0A7X9RAX3	Adenylosuccinate synthetase OS=Lactobacillus sp. MRS-253-APC-2B OX=2725305 GN=purA PE=3 SV=1	11	4	4	4	429	47.3	5.39	0	4	1
FALSE	Master Protein	A0A2R3JTH8	Adenylyl-sulfate kinase OS=Lactobacillus sp. CBA3606 OX=2099789 GN=cysC PE=3 SV=1	6	1	2	1	211	23.4	5	0	1	1
FALSE	Master Protein	A0A1V3Y1W1	Adhesin (Fragment) OS=Lactobacillus gasseri OX=1596 GN=BXT97_08110 PE=4 SV=1	3	3	3	3	1223	132.5	5.15	0	3	1
FALSE	Master Protein	A0A833CDY9	Adhesin (Fragment) OS=Lactobacillus gasseri OX=1596 GN=F8244_05515 PE=4 SV=1	2	3	4	1	2180	235.9	5.03	0	3	1
FALSE	Master Protein	A0A6B2FVM4	Adhesin (Fragment) OS=Lactobacillus paragasseri OX=2107999 GN=GWG61_07070 PE=4 SV=1	2	1	1	1	572	64.3	5.29	0	1	1
FALSE	Master Protein	A0A7D9N8S4	Adhesin OS=Lactobacillus johnsonii N6.2 OX=1408186 GN=T285_00275 PE=4 SV=1	0	1	1	1	3706	397.7	4.83	0	1	1
FALSE	Master Protein	A0A805ZET2	Adhesion exoprotein OS=Lactobacillus gasseri (strain ATCC 33323 / DSM 20243 / BCRC 14619 / CIP 102991 / JCM 1131 / KCTC 3163 / NCIMB 11718 / NCTC 13722 / AM63) OX=324831 GN=LGAS_0045 PE=4 SV=1	2	4	4	3	3692	396.2	4.91	0	4	1
FALSE	Master Protein	A0A830YL03	Adhesion exoprotein OS=Lactobacillus gasseri (strain ATCC 33323 / DSM 20243 / BCRC 14619 / CIP 102991 / JCM 1131 / KCTC 3163 / NCIMB 11718 / NCTC 13722 / AM63) OX=324831 GN=LGAS_0143 PE=4 SV=1	1	3	5	2	2823	301.4	4.91	0	3	1
FALSE	Master Protein	A0A143T1V1	Adhesion exoprotein OS=Lactobacillus gasseri OX=1596 GN=LGMS_0989 PE=4 SV=1	3	6	6	6	2664	293.4	6.51	0	6	1
FALSE	Master Protein	A0A143T2P6	Adhesion exoprotein OS=Lactobacillus gasseri OX=1596 GN=LGMS_2279 PE=4 SV=1	1	2	2	1	3840	410.6	4.94	0	2	1
FALSE	Master Protein	I7LDY3	Adhesion exoprotein OS=Lactobacillus gigeriorum DSM 23908 = CRBIP 24.85 OX=1423751 GN=BN52_10010 PE=4 SV=1	4	1	4	1	302	33.6	5.87	0	1	1
FALSE	Master Protein	I7LAS0	Adhesion exoprotein OS=Lactobacillus hominis DSM 23910 = CRBIP 24.179 OX=1423758 GN=BN55_05265 PE=4 SV=1	4	3	3	2	1122	121.6	5.2	0	3	1
FALSE	Master Protein	I7L5W8	Adhesion exoprotein OS=Lactobacillus hominis DSM 23910 = CRBIP 24.179 OX=1423758 GN=BN55_09660 PE=4 SV=1	3	2	2	2	743	82.1	9.57	0	2	1
FALSE	Master Protein	I7JYF9	Adhesion exoprotein OS=Lactobacillus pasteurii DSM 23907 = CRBIP 24.76 OX=1423790 GN=BN53_05330 PE=4 SV=1	7	2	2	2	551	60	5.11	0	2	1
FALSE	Master Protein	A0A0R1S6E2	Adhesion exoprotein OS=Lactobacillus psittaci DSM 15354 OX=1122152 GN=FC23_GL000343 PE=4 SV=1	1	2	2	1	2339	253.8	5.03	0	2	1
FALSE	Master Protein	A0A5P5ZKG5	ADP-dependent (S)-NAD(P)H-hydrate dehydratase OS=Lactobacillus acetotolerans OX=1600 GN=nnrD PE=3 SV=1	4	1	1	1	282	30.4	8.5	0	1	1
FALSE	Master Protein	A0A135Z7L6	ADP-dependent (S)-NAD(P)H-hydrate dehydratase OS=Lactobacillus crispatus OX=47770 GN=nnrD PE=3 SV=1	6	1	1	1	282	30.3	6.54	0	1	1
FALSE	Master Protein	N1ZJ14	ADP-dependent (S)-NAD(P)H-hydrate dehydratase OS=Lactobacillus sp. ASF360 OX=97137 GN=nnrD PE=3 SV=1	4	1	1	1	282	30.4	8	0	1	1
FALSE	Master Protein	A0A349MXW6	ADP-ribose pyrophosphatase OS=Lactobacillus sp OX=1591 GN=DCW31_09130 PE=4 SV=1	10	1	2	1	188	21	4.91	0	1	1
FALSE	Master Protein	A0A2R3JUI1	ADP-ribose pyrophosphatase OS=Lactobacillus sp. CBA3606 OX=2099789 GN=C5Z26_03505 PE=4 SV=1	15	1	1	1	186	20.5	4.68	0	1	1
FALSE	Master Protein	A0A837BUF9	ADP-ribose pyrophosphatase OS=Lactobacillus sp. wkB10 OX=1545701 GN=LACWKB10_0882 PE=4 SV=1	5	1	1	1	212	24.2	7.64	0	1	1
FALSE	Master Protein	A0A0R1LY98	Adsorption protein OS=Lactobacillus equicursoris DSM 19284 = JCM 14600 = CIP 110162 OX=1293597 GN=FC20_GL001195 PE=4 SV=1	2	4	5	4	2042	220.4	5.5	0	4	1
FALSE	Master Protein	A0AA46KDM0	AEC family transporter OS=Lactobacillus sp. c10Ua232AE OX=2508709 GN=ETI26_00440 PE=3 SV=1	3	1	1	1	319	34.8	9.26	0	1	1
FALSE	Master Protein	A0AA46KDU9	AEC family transporter OS=Lactobacillus sp. c10Ua232AE OX=2508709 GN=ETI26_03565 PE=3 SV=1	6	2	2	1	357	39.7	9.63	0	2	1
FALSE	Master Protein	A0A833CH69	Aggregation promoting factor OS=Lactobacillus gasseri OX=1596 GN=F8244_00085 PE=4 SV=1	5	1	1	1	259	27.9	9.42	0	1	1
FALSE	Master Protein	A0A0R1UC63	Aggregation promoting factor OS=Lactobacillus kalixensis DSM 16043 OX=1423763 GN=FC46_GL001587 PE=4 SV=1	18	2	2	1	125	13.9	9.95	1.64	2	1
FALSE	Master Protein	K1MS77	Aggregation promoting factor-like surface protein OS=Lactobacillus crispatus FB077-07 OX=883092 GN=HMPREF9249_01497 PE=4 SV=1	57	4	6	3	92	10	9.36	8.02	4	1
FALSE	Master Protein	Q5W5V4	Aggregation-promoting factor OS=Lactobacillus crispatus OX=47770 GN=apf PE=4 SV=1	39	7	29	3	223	23.9	9.42	48.63	7	1
FALSE	Master Protein	A0A916QJ83	Agmatine deiminase OS=Lactobacillus corticis OX=2201249 GN=LCB40_14130 PE=4 SV=1	8	2	2	2	369	42.1	8.88	0	2	1
FALSE	Master Protein	A0A3G6K4V3	AI-2E family transporter OS=Lactobacillus delbrueckii subsp. lactis OX=29397 GN=DQL93_04795 PE=3 SV=1	4	1	1	1	377	41.3	9.57	0	1	1
FALSE	Master Protein	A0A0F4LCP5	Alanine racemase OS=Lactobacillus melliventris OX=1218507 GN=JF74_14420 PE=3 SV=1	3	1	1	1	375	40.8	7.56	0	1	1
FALSE	Master Protein	A0A0R1S0L4	Alanine racemase OS=Lactobacillus psittaci DSM 15354 OX=1122152 GN=FC23_GL001328 PE=3 SV=1	3	1	1	1	375	40.8	6.84	0	1	1
FALSE	Master Protein	A0A2Z6TDH9	Alanine racemase OS=Lactobacillus rodentium OX=947835 GN=alr PE=3 SV=1	5	1	1	1	375	41.3	6.92	0	1	1
FALSE	Master Protein	A0A349MUB1	Alanine racemase OS=Lactobacillus sp OX=1591 GN=DCW31_02580 PE=3 SV=1	5	1	1	1	386	42.2	5.86	0	1	1
FALSE	Master Protein	Q5FLW6	Alanine--tRNA ligase OS=Lactobacillus acidophilus (strain ATCC 700396 / NCK56 / N2 / NCFM) OX=272621 GN=alaS PE=3 SV=1	2	1	1	1	879	98.2	5.24	0	1	1
FALSE	Master Protein	A0AAE8KSA1	Alanine--tRNA ligase OS=Lactobacillus apis OX=303541 GN=alaS PE=3 SV=1	1	1	1	1	878	98.3	5.11	0	1	1
FALSE	Master Protein	A0A916QI17	Alanine--tRNA ligase OS=Lactobacillus corticis OX=2201249 GN=alaS PE=3 SV=1	3	2	2	1	878	97.4	5.31	0	2	1
FALSE	Master Protein	A0A0R1YD71	Alanine--tRNA ligase OS=Lactobacillus hamsteri DSM 5661 = JCM 6256 OX=1423754 GN=alaS PE=3 SV=1	4	3	3	1	868	97	5.29	0	3	1
FALSE	Master Protein	A0A5N1IEH6	Alanine--tRNA ligase OS=Lactobacillus jensenii OX=109790 GN=alaS PE=3 SV=1	7	5	5	2	878	97.9	5.52	0	5	1
FALSE	Master Protein	A0A7L5ULN0	Alanine--tRNA ligase OS=Lactobacillus sp. 3B(2020) OX=2695882 GN=alaS PE=3 SV=1	1	1	5	1	882	98	5.27	0	1	1
FALSE	Master Protein	A0A556UB86	Alanine--tRNA ligase OS=Lactobacillus sp. LL6 OX=2596827 GN=alaS PE=3 SV=1	3	2	2	1	879	98.5	5.19	0	2	1
FALSE	Master Protein	A0A837BSZ8	Alanine--tRNA ligase OS=Lactobacillus sp. wkB10 OX=1545701 GN=alaS PE=3 SV=1	4	3	3	3	879	98.1	5.43	0	3	1
FALSE	Master Protein	A0A0F4LEU4	Alanyl-tRNA synthetase class IIc N-terminal domain-containing protein OS=Lactobacillus melliventris OX=1218507 GN=JF74_03950 PE=4 SV=1	7	2	2	2	404	46.5	9.22	0	2	1
FALSE	Master Protein	A0A9Q4F790	Alcohol dehydrogenase catalytic domain-containing protein OS=Lactobacillus delbrueckii OX=1584 GN=N5B59_07445 PE=4 SV=1	9	1	1	1	138	14.9	5.97	0	1	1
FALSE	Master Protein	D0R4C7	Alcohol dehydrogenase OS=Lactobacillus johnsonii (strain FI9785) OX=633699 GN=FI9785_1074 PE=4 SV=1	15	1	1	1	81	8.9	9.36	0	1	1
FALSE	Master Protein	A0A0R1UGZ4	Alcohol dehydrogenase OS=Lactobacillus kalixensis DSM 16043 OX=1423763 GN=FC46_GL001463 PE=4 SV=1	3	1	2	1	346	37.2	5.49	0	1	1
FALSE	Master Protein	A0A7L5UKX1	Alcohol dehydrogenase OS=Lactobacillus sp. 3B(2020) OX=2695882 GN=adhP PE=3 SV=1	3	1	2	1	338	35.7	5.66	0	1	1
FALSE	Master Protein	A0A7X9N6G9	alcohol dehydrogenase OS=Lactobacillus sp. MRS-253-APC-2B OX=2725305 GN=HF864_05525 PE=3 SV=1	3	1	2	1	346	37.8	6.64	0	1	1
FALSE	Master Protein	A0A061CIX1	Aldehyde dehydrogenase family protein OS=Lactobacillus delbrueckii subsp. lactis OX=29397 GN=DQL93_02800 PE=4 SV=1	2	1	1	1	464	50.2	6.98	0	1	1
FALSE	Master Protein	A0A349MVX5	Aldehyde dehydrogenase OS=Lactobacillus sp OX=1591 GN=DCW31_05540 PE=3 SV=1	8	2	3	2	491	53.1	5.06	0	2	1
FALSE	Master Protein	K0NWD3	Aldehyde-alcohol dehydrogenase 2 domain protein OS=Lactobacillus equicursoris DSM 19284 = JCM 14600 = CIP 110162 OX=1293597 GN=FC20_GL001460 PE=4 SV=1	2	1	1	1	457	49.3	6.93	0	1	1
FALSE	Master Protein	A0A9E2KS06	Aldehyde-alcohol dehydrogenase OS=Candidatus Lactobacillus pullistercoris OX=2838636 GN=adhE PE=3 SV=1	1	1	1	1	873	96	6.27	0	1	1
FALSE	Master Protein	A0A5P5ZJV1	Aldehyde-alcohol dehydrogenase OS=Lactobacillus acetotolerans OX=1600 GN=adhE PE=3 SV=1	2	2	2	2	874	95.9	7.91	0	2	1
FALSE	Master Protein	A0A9X3W2J5	Aldehyde-alcohol dehydrogenase OS=Lactobacillus amylovorus OX=1604 GN=adhE PE=3 SV=1	2	2	2	2	875	96	6.13	0	2	1
FALSE	Master Protein	I7K0U4	Aldehyde-alcohol dehydrogenase OS=Lactobacillus gigeriorum DSM 23908 = CRBIP 24.85 OX=1423751 GN=BN52_02235 PE=3 SV=1	3	2	3	2	871	95.4	6.79	0	2	1
FALSE	Master Protein	A0A2R3JPG1	Aldehyde-alcohol dehydrogenase OS=Lactobacillus sp. CBA3605 OX=2099788 GN=C5Z25_06825 PE=3 SV=1	4	3	4	3	868	93.9	6.83	0	3	1
FALSE	Master Protein	A0A0R1YEG9	Aldo keto reductase family oxidoreductase OS=Lactobacillus hamsteri DSM 5661 = JCM 6256 OX=1423754 GN=FC39_GL000198 PE=4 SV=1	3	1	2	1	345	39.3	6.29	0	1	1
FALSE	Master Protein	A0A0F4LPW0	Aldo/keto reductase family protein OS=Lactobacillus kimbladii OX=1218506 GN=JF75_03470 PE=4 SV=1	6	1	2	1	313	35	6.24	0	1	1
FALSE	Master Protein	A0A5P5ZKV9	Aldo/keto reductase OS=Lactobacillus acetotolerans OX=1600 GN=LA749_08125 PE=4 SV=1	5	1	2	1	275	31.2	7.02	0	1	1
FALSE	Master Protein	A0A2N5L0V8	Aldo/keto reductase OS=Lactobacillus crispatus OX=47770 GN=CYJ79_01265 PE=4 SV=1	8	1	1	1	275	31.1	6.05	0	1	1
FALSE	Master Protein	A0A6A1Z6X9	Aldo/keto reductase OS=Lactobacillus crispatus OX=47770 GN=F8251_04515 PE=4 SV=1	3	1	3	1	285	31.6	5.15	0	1	1
FALSE	Master Protein	A0A7H9E921	Aldo/keto reductase OS=Lactobacillus crispatus OX=47770 GN=GTO85_07145 PE=4 SV=1	7	1	1	1	320	36.3	5.83	0	1	1
FALSE	Master Protein	A0AAC9VNN1	Aldo/keto reductase OS=Lactobacillus delbrueckii subsp. lactis DSM 20072 OX=888027 GN=LDL72_03975 PE=4 SV=1	5	1	1	1	293	32.6	5.15	0	1	1
FALSE	Master Protein	A0A1Y4W7Q4	Aldo/keto reductase OS=Lactobacillus gallinarum OX=52242 GN=B5E44_01780 PE=4 SV=1	5	1	1	1	306	34.2	5.12	0	1	1
FALSE	Master Protein	A0AA47B4P3	Aldo/keto reductase OS=Lactobacillus helsingborgensis OX=1218494 GN=LDX53_02555 PE=4 SV=1	3	1	3	1	282	31.7	5.38	0	1	1
FALSE	Master Protein	A0A4S2BBN3	Aldo/keto reductase OS=Lactobacillus intestinalis OX=151781 GN=E5351_08890 PE=4 SV=1	9	2	2	2	288	32.1	5.19	0	2	1
FALSE	Master Protein	A0A6A8MGD5	Aldo/keto reductase OS=Lactobacillus porci OX=2012477 GN=FYJ62_09720 PE=4 SV=1	7	1	1	1	280	30.8	5.87	0	1	1
FALSE	Master Protein	A0A8I1I566	Aldo/keto reductase OS=Lactobacillus sp. A27 OX=2796363 GN=JEM49_05260 PE=4 SV=1	6	1	1	1	234	26.6	5.07	0	1	1
FALSE	Master Protein	A0A3M0NIC1	Aldo/keto reductase OS=Lactobacillus sp. ESL0225 OX=2069351 GN=F5ESL0225_05620 PE=4 SV=1	4	1	1	1	288	31.8	5.63	0	1	1
FALSE	Master Protein	A0A1F1QGD4	Aldo/keto reductase OS=Lactobacillus sp. HMSC08B12 OX=1581136 GN=HMPREF3168_06255 PE=4 SV=1	3	1	1	1	280	31	5.88	0	1	1
FALSE	Master Protein	A0A556UCH9	Aldo/keto reductase OS=Lactobacillus sp. LL6 OX=2596827 GN=FOD82_04795 PE=4 SV=1	6	1	1	1	328	36.7	6.4	0	1	1
FALSE	Master Protein	A0A556UD71	Aldo/keto reductase OS=Lactobacillus sp. LL6 OX=2596827 GN=FOD82_05940 PE=4 SV=1	4	1	18	1	288	32.4	5.14	24.17	1	1
FALSE	Master Protein	A0A556UED1	Aldo/keto reductase OS=Lactobacillus sp. LL6 OX=2596827 GN=FOD82_08310 PE=4 SV=1	11	2	2	2	272	30.9	5.67	0	2	1
FALSE	Master Protein	A0A2A7RJB2	Aldo/keto reductase OS=Lactobacillus sp. UMNPBX1 OX=2042046 GN=CP352_00595 PE=4 SV=1	5	1	1	1	278	32.5	5.19	0	1	1
FALSE	Master Protein	A0A437SX08	Aldo/keto reductase OS=Lactobacillus xujianguonis OX=2495899 GN=EJK17_01740 PE=4 SV=1	10	2	2	2	272	31	6.19	0	2	1
FALSE	Master Protein	A0A437SU96	Aldo/keto reductase OS=Lactobacillus xujianguonis OX=2495899 GN=EJK17_07270 PE=4 SV=1	6	1	1	1	286	32.2	5.29	0	1	1
FALSE	Master Protein	A0A226STJ2	Aldose 1-epimerase family protein OS=Lactobacillus crispatus OX=47770 GN=K8V23_04175 PE=4 SV=1	5	1	1	1	298	34.5	5.2	0	1	1
FALSE	Master Protein	F0TG68	Aldose 1-epimerase OS=Lactobacillus amylovorus OX=1604 GN=LAC30SC_08055 PE=3 SV=1	10	2	2	1	328	36.7	6	0	2	1
FALSE	Master Protein	D5H0V3	Aldose 1-epimerase OS=Lactobacillus crispatus (strain ST1) OX=748671 GN=LCRIS_00191 PE=4 SV=1	10	1	2	1	186	20.7	4.75	0	1	1
FALSE	Master Protein	I7JUH3	Aldose 1-epimerase OS=Lactobacillus hominis DSM 23910 = CRBIP 24.179 OX=1423758 GN=BN55_07270 PE=4 SV=1	4	1	1	1	293	33.1	4.94	0	1	1
FALSE	Master Protein	E1NRR0	Aldose 1-epimerase OS=Lactobacillus iners LactinV 01V1-a OX=879297 GN=HMPREF9211_0532 PE=4 SV=1	7	1	1	1	296	34.2	5.52	0	1	1
FALSE	Master Protein	A0A6A8MDD5	Aldose 1-epimerase OS=Lactobacillus porci OX=2012477 GN=FYJ62_04205 PE=4 SV=1	5	1	1	1	163	18.4	5.2	0	1	1
FALSE	Master Protein	A0A0R2D4H4	Aldose 1-epimerase OS=Lactobacillus taiwanensis DSM 21401 OX=1423809 GN=FD18_GL001303 PE=3 SV=1	4	1	1	1	328	37.1	5.97	0	1	1
FALSE	Master Protein	C2EKX3	Aldose 1-epimerase OS=Lactobacillus ultunensis DSM 16047 OX=525365 GN=galM PE=3 SV=1	7	2	4	1	328	36.7	6.09	0	2	1
FALSE	Master Protein	A0A9E2KQ52	Aldose epimerase OS=Candidatus Lactobacillus pullistercoris OX=2838636 GN=H9806_03115 PE=4 SV=1	5	1	1	1	187	20.8	5.03	0	1	1
FALSE	Master Protein	A0A109DET4	Aldose epimerase OS=Lactobacillus crispatus OX=47770 GN=AEL95_04915 PE=3 SV=1	4	1	1	1	331	37.3	6.16	0	1	1
FALSE	Master Protein	A0A256L954	Aldose epimerase OS=Lactobacillus taiwanensis OX=508451 GN=CBF70_11270 PE=4 SV=1	3	1	1	1	295	34.2	5.34	0	1	1
FALSE	Master Protein	A0A3M0NDY7	Alkaline phosphatase family protein OS=Lactobacillus sp. ESL0225 OX=2069351 GN=F5ESL0225_06865 PE=4 SV=1	4	4	6	3	990	113.2	9.7	2.82	4	1
FALSE	Master Protein	A0A3M0NJP1	Alkaline phosphatase family protein OS=Lactobacillus sp. ESL0263 OX=2069350 GN=F5ESL0263_07360 PE=4 SV=1	2	2	3	1	991	113.7	9.74	2.82	2	1
FALSE	Master Protein	A0A0R1V9I4	Alkaline phosphatase famliy OS=Lactobacillus kitasatonis DSM 16761 = JCM 1039 OX=1423767 GN=FC59_GL001769 PE=3 SV=1	2	1	1	1	726	82.6	8.97	0	1	1
FALSE	Master Protein	Q9F5J7	Alkaline phosphatase OS=Lactobacillus delbrueckii subsp. bulgaricus OX=1585 PE=3 SV=1	2	1	1	1	471	51.6	6.07	0	1	1
FALSE	Master Protein	A0A2R3JVE4	Alkaline phosphatase OS=Lactobacillus sp. CBA3606 OX=2099789 GN=C5Z26_05165 PE=3 SV=1	5	1	1	1	218	25	9.64	0	1	1
FALSE	Master Protein	A0A0F4LVN1	Alkaline shock protein OS=Lactobacillus apis OX=303541 GN=GA0061073_0121 PE=3 SV=1	10	1	1	1	152	16.8	4.46	0	1	1
FALSE	Master Protein	A0A7L5UJ35	Alkyl hydroperoxide reductase C OS=Lactobacillus sp. 3B(2020) OX=2695882 GN=ahpC PE=3 SV=1	7	1	2	1	187	21	4.68	0	1	1
FALSE	Master Protein	D4YU59	Alpha amylase, catalytic domain protein OS=Lactobacillus amylolyticus DSM 11664 OX=585524 GN=nplT PE=4 SV=1	3	1	1	1	574	66.1	5.94	0	1	1
FALSE	Master Protein	K0NVC2	Alpha amylase, catalytic domain protein OS=Lactobacillus equicursoris DSM 19284 = JCM 14600 = CIP 110162 OX=1293597 GN=FC20_GL000859 PE=3 SV=1	3	2	2	2	597	69.1	5.22	0	2	1
FALSE	Master Protein	C8PCT0	Alpha amylase, catalytic domain protein OS=Lactobacillus iners DSM 13335 OX=525328 GN=malL PE=3 SV=1	2	1	1	1	557	65.5	7.08	0	1	1
FALSE	Master Protein	E1NT76	Alpha amylase, catalytic domain protein OS=Lactobacillus iners LactinV 01V1-a OX=879297 GN=HMPREF9211_0016 PE=4 SV=1	3	1	1	1	524	60.3	5.05	0	1	1
FALSE	Master Protein	E1NT78	Alpha amylase, catalytic domain protein OS=Lactobacillus iners LactinV 01V1-a OX=879297 GN=nplT PE=4 SV=1	6	2	3	2	582	67.9	7.09	0	2	1
FALSE	Master Protein	C2EQR3	Alpha amylase, catalytic domain protein OS=Lactobacillus ultunensis DSM 16047 OX=525365 GN=HMPREF0548_2009 PE=3 SV=1	9	3	3	2	539	62.9	6.25	0	3	1
FALSE	Master Protein	K0NZL0	Alpha beta fold family hydrolase OS=Lactobacillus equicursoris DSM 19284 = JCM 14600 = CIP 110162 OX=1293597 GN=FC20_GL001520 PE=4 SV=1	6	1	1	1	220	24.7	6.68	0	1	1
FALSE	Master Protein	A0A0R1YMG3	Alpha beta hydrolase OS=Lactobacillus hamsteri DSM 5661 = JCM 6256 OX=1423754 GN=FC39_GL001365 PE=4 SV=1	3	1	1	1	314	35.6	9.77	0	1	1
FALSE	Master Protein	A0A0R1YE21	Alpha beta hydrolase superfamily protein OS=Lactobacillus hamsteri DSM 5661 = JCM 6256 OX=1423754 GN=FC39_GL000586 PE=4 SV=1	8	1	1	1	280	31.2	9.95	0	1	1
FALSE	Master Protein	A0A0R1S983	Alpha beta hydrolase superfamily protein OS=Lactobacillus psittaci DSM 15354 OX=1122152 GN=FC23_GL001197 PE=4 SV=1	8	1	1	1	259	29.5	9.85	0	1	1
FALSE	Master Protein	A0A0R2G3K1	Alpha beta hydrolase superfamily protein OS=Lactobacillus selangorensis OX=81857 GN=IV40_GL001440 PE=4 SV=1	5	1	1	1	293	32.9	9.42	0	1	1
FALSE	Master Protein	A0A0R2D6I1	Alpha beta hydrolase superfamily protein OS=Lactobacillus taiwanensis DSM 21401 OX=1423809 GN=FD18_GL001731 PE=4 SV=1	6	1	1	1	308	35.1	9.31	0	1	1
FALSE	Master Protein	A0A0R1YE19	Alpha beta superfamily hydrolase OS=Lactobacillus hamsteri DSM 5661 = JCM 6256 OX=1423754 GN=FC39_GL000202 PE=4 SV=1	3	1	1	1	342	38.6	5.53	0	1	1
FALSE	Master Protein	A0A0R1S2X0	Alpha beta superfamily hydrolase OS=Lactobacillus psittaci DSM 15354 OX=1122152 GN=FC23_GL000867 PE=4 SV=1	3	1	2	1	251	28.1	6.27	0	1	1
FALSE	Master Protein	A0A0R2FRD2	Alpha beta superfamily hydrolase OS=Lactobacillus selangorensis OX=81857 GN=IV38_GL001530 PE=4 SV=1	7	1	1	1	322	36.1	6.46	0	1	1
FALSE	Master Protein	A0A0D6A1P4	alpha,alpha-phosphotrehalase OS=Lactobacillus acetotolerans OX=1600 GN=LBAT_0066 PE=4 SV=1	4	2	2	2	554	64.6	9.13	0	2	1
FALSE	Master Protein	F0TID0	Alpha,alpha-phosphotrehalase OS=Lactobacillus amylovorus OX=1604 GN=LAC30SC_01225 PE=3 SV=1	6	2	2	1	540	62.8	5.25	0	2	1
FALSE	Master Protein	A0A1I1TVQ4	alpha,alpha-phosphotrehalase OS=Lactobacillus bombicola OX=1505723 GN=SAMN04487792_1640 PE=3 SV=1	2	1	2	1	551	63.7	7.01	0	1	1
FALSE	Master Protein	A0A2N5L062	alpha,alpha-phosphotrehalase OS=Lactobacillus crispatus OX=47770 GN=treC PE=4 SV=1	6	2	4	2	555	64.4	6.21	0	2	1
FALSE	Master Protein	A0A9X0LXT2	alpha,alpha-phosphotrehalase OS=Lactobacillus johnsonii OX=33959 GN=AYJ53_09190 PE=4 SV=1	5	2	2	2	552	64	6.19	0	2	1
FALSE	Master Protein	A0A6A7K163	Alpha/beta fold hydrolase OS=Lactobacillus helveticus OX=1587 GN=GDZ32_04365 PE=4 SV=1	4	1	1	1	318	36	9.52	0	1	1
FALSE	Master Protein	A0A7L5UIM6	Alpha/beta fold hydrolase OS=Lactobacillus sp. 3B(2020) OX=2695882 GN=GTO83_00925 PE=4 SV=1	8	1	1	1	320	36.4	9.85	0	1	1
FALSE	Master Protein	K1N0M0	Alpha/beta hydrolase fold-3 domain-containing protein OS=Lactobacillus crispatus FB077-07 OX=883092 GN=HMPREF9249_02614 PE=4 SV=1	7	1	1	1	264	29.9	5.26	0	1	1
FALSE	Master Protein	A0A0F4LAH8	Alpha/beta hydrolase fold-3 domain-containing protein OS=Lactobacillus melliventris OX=1218507 GN=JF74_18050 PE=4 SV=1	2	1	1	1	359	40.9	5.49	0	1	1
FALSE	Master Protein	A0A837BSW7	Alpha/beta hydrolase fold-3 domain-containing protein OS=Lactobacillus sp. wkB10 OX=1545701 GN=LACWKB10_1603 PE=4 SV=1	5	1	1	1	271	31.3	8.78	0	1	1
FALSE	Master Protein	A0A948X0J9	Alpha/beta hydrolase OS=Candidatus Paralactobacillus gallistercoris OX=2838724 GN=H9901_01635 PE=4 SV=1	3	1	1	1	260	29.4	9.44	0	1	1
FALSE	Master Protein	A0A948WZW1	Alpha/beta hydrolase OS=Candidatus Paralactobacillus gallistercoris OX=2838724 GN=H9901_04880 PE=4 SV=1	4	1	2	1	265	29.6	9.5	0	1	1
FALSE	Master Protein	A0A5P5ZKS3	Alpha/beta hydrolase OS=Lactobacillus acetotolerans OX=1600 GN=LA749_07920 PE=4 SV=1	7	1	1	1	296	33.9	9.89	0	1	1
FALSE	Master Protein	Q5FJE3	Alpha/beta hydrolase OS=Lactobacillus acidophilus (strain ATCC 700396 / NCK56 / N2 / NCFM) OX=272621 GN=LBA1354 PE=4 SV=1	56	1	1	1	34	3.8	9.42	0	1	1
FALSE	Master Protein	A0A413DL34	Alpha/beta hydrolase OS=Lactobacillus amylovorus OX=1604 GN=DM298_00660 PE=4 SV=1	6	1	3	1	218	24.9	7.88	0	1	1
FALSE	Master Protein	A0A9X4ACA9	Alpha/beta hydrolase OS=Lactobacillus amylovorus OX=1604 GN=ODV15_04460 PE=4 SV=1	8	2	3	2	260	30	5.34	0	2	1
FALSE	Master Protein	A0A916VGR3	Alpha/beta hydrolase OS=Lactobacillus corticis OX=2201249 GN=LCB40_01160 PE=4 SV=1	2	1	1	1	322	36.7	9.83	0	1	1
FALSE	Master Protein	A0A6A1Z4Q5	Alpha/beta hydrolase OS=Lactobacillus crispatus OX=47770 GN=F8251_09020 PE=4 SV=1	5	1	2	1	218	24.9	8.78	0	1	1
FALSE	Master Protein	A0A6A1Z0E4	Alpha/beta hydrolase OS=Lactobacillus crispatus OX=47770 GN=F8251_10135 PE=4 SV=1	5	1	1	1	232	26.8	5.31	0	1	1
FALSE	Master Protein	A0A4Q7DW77	Alpha/beta hydrolase OS=Lactobacillus delbrueckii OX=1584 GN=LDELB18P1_0946 PE=4 SV=1	6	1	1	1	214	23.9	8.47	0	1	1
FALSE	Master Protein	A0A844FNS9	Alpha/beta hydrolase OS=Lactobacillus equicursoris OX=420645 GN=FYJ61_05395 PE=4 SV=1	5	1	1	1	331	36.9	5.9	0	1	1
FALSE	Master Protein	A0A844FP69	Alpha/beta hydrolase OS=Lactobacillus equicursoris OX=420645 GN=FYJ61_08285 PE=4 SV=1	5	1	1	1	317	36	9.55	0	1	1
FALSE	Master Protein	A0A249NJR7	Alpha/beta hydrolase OS=Lactobacillus gasseri DSM 14869 OX=1380360 GN=N506_0673 PE=4 SV=1	11	1	1	1	277	31.1	10.05	0	1	1
FALSE	Master Protein	I7J365	Alpha/beta hydrolase OS=Lactobacillus gigeriorum DSM 23908 = CRBIP 24.85 OX=1423751 GN=BN52_04130 PE=4 SV=1	8	3	4	3	317	36	9.67	0	3	1
FALSE	Master Protein	A0AAC8ZX84	Alpha/beta hydrolase OS=Lactobacillus helveticus OX=1587 GN=ALV80_02860 PE=4 SV=1	26	1	1	1	61	7.1	7.34	0	1	1
FALSE	Master Protein	A0A8H9F7B2	Alpha/beta hydrolase OS=Lactobacillus helveticus OX=1587 GN=LHEH8_06050 PE=4 SV=1	17	1	1	1	121	14.2	7.65	0	1	1
FALSE	Master Protein	A0A6G7B8X9	Alpha/beta hydrolase OS=Lactobacillus iners OX=147802 GN=G6Z83_04265 PE=4 SV=1	3	1	1	1	317	36.6	9.82	0	1	1
FALSE	Master Protein	A0A4S2BM02	Alpha/beta hydrolase OS=Lactobacillus intestinalis OX=151781 GN=E5351_04170 PE=4 SV=1	6	1	1	1	324	36.7	9.64	0	1	1
FALSE	Master Protein	A0A4S2BEV5	Alpha/beta hydrolase OS=Lactobacillus intestinalis OX=151781 GN=E5351_07930 PE=4 SV=1	6	1	1	1	295	34	5.67	0	1	1
FALSE	Master Protein	A0A5N1IFE9	Alpha/beta hydrolase OS=Lactobacillus jensenii OX=109790 GN=F6H94_00975 PE=4 SV=1	4	1	1	1	317	35.9	9.8	0	1	1
FALSE	Master Protein	A0A5N1I8Z1	Alpha/beta hydrolase OS=Lactobacillus jensenii OX=109790 GN=F6H94_07805 PE=4 SV=1	4	1	6	1	295	33.6	6.37	0	1	1
FALSE	Master Protein	A0A0F4LKD0	Alpha/beta hydrolase OS=Lactobacillus kimbladii OX=1218506 GN=JF75_06440 PE=4 SV=1	3	1	1	1	318	36.3	9.69	0	1	1
FALSE	Master Protein	A0A6A8MFR8	Alpha/beta hydrolase OS=Lactobacillus porci OX=2012477 GN=FYJ62_08530 PE=4 SV=1	3	1	1	1	297	34	9.7	0	1	1
FALSE	Master Protein	A0A7L5UFP3	Alpha/beta hydrolase OS=Lactobacillus sp. 3B(2020) OX=2695882 GN=GTO83_01290 PE=4 SV=1	6	1	1	1	196	22	7.28	0	1	1
FALSE	Master Protein	A0A7L5UJX0	Alpha/beta hydrolase OS=Lactobacillus sp. 3B(2020) OX=2695882 GN=GTO83_09455 PE=4 SV=1	3	1	1	1	291	32.6	9.77	0	1	1
FALSE	Master Protein	A0AA46KC64	Alpha/beta hydrolase OS=Lactobacillus sp. c10Ua232AE OX=2508709 GN=ETI26_02290 PE=4 SV=1	5	1	5	1	294	33.4	5.24	0	1	1
FALSE	Master Protein	A0A2R3JNV9	Alpha/beta hydrolase OS=Lactobacillus sp. CBA3605 OX=2099788 GN=C5Z25_05730 PE=4 SV=1	3	1	1	1	312	36	9.1	0	1	1
FALSE	Master Protein	A0A2R3JRH1	Alpha/beta hydrolase OS=Lactobacillus sp. CBA3605 OX=2099788 GN=C5Z25_10670 PE=4 SV=1	4	1	2	1	301	32.8	9.25	0	1	1
FALSE	Master Protein	A0A2R3JVA9	Alpha/beta hydrolase OS=Lactobacillus sp. CBA3606 OX=2099789 GN=C5Z26_05105 PE=4 SV=1	3	1	1	1	307	33.5	9.99	0	1	1
FALSE	Master Protein	A0A2R3JVS2	Alpha/beta hydrolase OS=Lactobacillus sp. CBA3606 OX=2099789 GN=C5Z26_06185 PE=4 SV=1	4	1	1	1	276	30	6.65	0	1	1
FALSE	Master Protein	A0A2R3JW70	Alpha/beta hydrolase OS=Lactobacillus sp. CBA3606 OX=2099789 GN=C5Z26_06655 PE=4 SV=1	7	1	1	1	286	31.7	10.23	0	1	1
FALSE	Master Protein	A0A3M0NI53	Alpha/beta hydrolase OS=Lactobacillus sp. ESL0225 OX=2069351 GN=F5ESL0225_07090 PE=4 SV=1	4	1	1	1	334	37.7	8.9	0	1	1
FALSE	Master Protein	A0A3M0MXD8	Alpha/beta hydrolase OS=Lactobacillus sp. ESL0233 OX=2069354 GN=F5ESL0233_02900 PE=4 SV=1	6	3	5	3	326	36.3	5.31	0	3	1
FALSE	Master Protein	A0A3M0LXY0	Alpha/beta hydrolase OS=Lactobacillus sp. ESL0246 OX=2069359 GN=F5ESL0246_00245 PE=4 SV=1	4	1	1	1	288	32.2	9.8	0	1	1
FALSE	Master Protein	A0A3M0LW16	Alpha/beta hydrolase OS=Lactobacillus sp. ESL0246 OX=2069359 GN=F5ESL0246_07805 PE=4 SV=1	6	1	1	1	287	32.9	9.58	0	1	1
FALSE	Master Protein	A0A556UCK2	Alpha/beta hydrolase OS=Lactobacillus sp. LL6 OX=2596827 GN=FOD82_04840 PE=4 SV=1	4	1	1	1	304	34.4	9.79	0	1	1
FALSE	Master Protein	A0A556UEJ5	Alpha/beta hydrolase OS=Lactobacillus sp. LL6 OX=2596827 GN=FOD82_04865 PE=4 SV=1	5	1	1	1	271	31	9.96	0	1	1
FALSE	Master Protein	A0A556UED7	Alpha/beta hydrolase OS=Lactobacillus sp. LL6 OX=2596827 GN=FOD82_08160 PE=4 SV=1	10	2	2	2	300	34.3	9.8	0	2	1
FALSE	Master Protein	A0A7X9RCK0	Alpha/beta hydrolase OS=Lactobacillus sp. MRS-253-APC-2B OX=2725305 GN=HF864_03105 PE=4 SV=1	7	1	1	1	320	36.6	9.8	0	1	1
FALSE	Master Protein	A0A7X9RAT4	Alpha/beta hydrolase OS=Lactobacillus sp. MRS-253-APC-2B OX=2725305 GN=HF864_03655 PE=4 SV=1	4	1	1	1	283	31.8	9.6	0	1	1
FALSE	Master Protein	A0A7X9RBP0	Alpha/beta hydrolase OS=Lactobacillus sp. MRS-253-APC-2B OX=2725305 GN=HF864_08550 PE=4 SV=1	8	2	2	2	302	35.2	5.6	0	2	1
FALSE	Master Protein	C2ENT8	Alpha/beta hydrolase OS=Lactobacillus ultunensis DSM 16047 OX=525365 GN=HMPREF0548_1334 PE=4 SV=1	4	1	1	1	388	44.3	5.63	0	1	1
FALSE	Master Protein	A0A437SWQ2	Alpha/beta hydrolase OS=Lactobacillus xujianguonis OX=2495899 GN=EJK17_02385 PE=4 SV=1	6	1	1	1	319	36	9.92	0	1	1
FALSE	Master Protein	A0A437SV68	Alpha/beta hydrolase OS=Lactobacillus xujianguonis OX=2495899 GN=EJK17_05245 PE=4 SV=1	16	2	3	2	238	26.4	10.04	0	2	1
FALSE	Master Protein	A0A437SUN0	Alpha/beta hydrolase OS=Lactobacillus xujianguonis OX=2495899 GN=EJK17_07230 PE=4 SV=1	4	1	1	1	291	32.7	10.05	0	1	1
FALSE	Master Protein	I7JUY3	Alpha/beta hydrolase superfamily enzyme OS=Lactobacillus hominis DSM 23910 = CRBIP 24.179 OX=1423758 GN=BN55_00855 PE=4 SV=1	3	1	1	1	388	44.4	6.47	0	1	1
FALSE	Master Protein	V5EE15	Alpha/beta hydrolase superfamily protein OS=Lactobacillus crispatus EM-LC1 OX=1328863 GN=Lc367_1165 PE=4 SV=1	15	2	2	2	81	9.1	10.13	0	2	1
FALSE	Master Protein	Q5FL64	Alpha-1,4 glucan phosphorylase OS=Lactobacillus acidophilus (strain ATCC 700396 / NCK56 / N2 / NCFM) OX=272621 GN=LBA0685 PE=3 SV=1	6	3	3	2	803	92	6.06	0	3	1
FALSE	Master Protein	A0A0R2KM74	Alpha-1,4 glucan phosphorylase OS=Lactobacillus amylovorus DSM 16698 OX=695563 GN=IV44_GL000643 PE=3 SV=1	4	2	2	1	814	93.7	7.03	0	2	1
FALSE	Master Protein	A0A9Q4F4G2	Alpha-1,4 glucan phosphorylase OS=Lactobacillus delbrueckii OX=1584 GN=N5B59_06735 PE=3 SV=1	4	2	2	1	816	92.4	5.99	0	2	1
FALSE	Master Protein	A0A4S2BMW9	Alpha-1,4 glucan phosphorylase OS=Lactobacillus intestinalis OX=151781 GN=E5351_04045 PE=3 SV=1	2	1	1	1	799	91.9	6.49	0	1	1
FALSE	Master Protein	I7LAZ8	Alpha-acetolactate decarboxylase OS=Lactobacillus hominis DSM 23910 = CRBIP 24.179 OX=1423758 GN=BN55_08450 PE=3 SV=1	5	1	1	1	238	26.5	5.53	0	1	1
FALSE	Master Protein	A0A0R1UF59	Alpha-acetolactate decarboxylase OS=Lactobacillus kalixensis DSM 16043 OX=1423763 GN=FC46_GL000857 PE=3 SV=1	5	1	1	1	242	27	5.34	0	1	1
FALSE	Master Protein	A0A060CAK9	Alpha-amylase (Fragment) OS=uncultured Lactobacillus sp OX=153152 PE=3 SV=1	8	1	2	1	167	19	6.8	0	1	1
FALSE	Master Protein	Q48502	Alpha-amylase OS=Lactobacillus amylovorus OX=1604 PE=3 SV=2	5	1	1	1	953	104.9	4.93	0	1	1
FALSE	Master Protein	A0AAC9JVG7	Alpha-amylase OS=Lactobacillus delbrueckii subsp. jakobsenii ZN7a-9 = DSM 26046 OX=1217420 GN=LJ046_00110 PE=4 SV=1	2	1	1	1	429	48.7	5.31	0	1	1
FALSE	Master Protein	A0A6A8MFV7	Alpha-amylase OS=Lactobacillus porci OX=2012477 GN=FYJ62_08760 PE=4 SV=1	3	1	1	1	425	48	5.72	0	1	1
FALSE	Master Protein	A0A0R2G7W4	Alpha-amylase OS=Lactobacillus selangorensis OX=81857 GN=IV38_GL001064 PE=4 SV=1	5	1	1	1	424	48.3	5.24	0	1	1
FALSE	Master Protein	A0A8H9F8J7	Alpha-amylase/branching enzyme C-terminal all beta domain-containing protein OS=Lactobacillus helveticus OX=1587 GN=LHEH8_12720 PE=4 SV=1	7	1	2	1	109	12.6	9.52	0	1	1
FALSE	Master Protein	A0A060CQ05	alpha-galactosidase (Fragment) OS=uncultured Lactobacillus sp OX=153152 PE=3 SV=1	10	1	2	1	169	19.1	4.87	0	1	1
FALSE	Master Protein	A0A9X4ABH5	Alpha-galactosidase OS=Lactobacillus amylovorus OX=1604 GN=ODU72_10640 PE=3 SV=1	3	1	1	1	361	41.9	8.35	0	1	1
FALSE	Master Protein	V5DYX6	Alpha-galactosidase OS=Lactobacillus crispatus EM-LC1 OX=1328863 GN=Lc367_1196 PE=3 SV=1	4	1	1	1	733	84.1	5.99	0	1	1
FALSE	Master Protein	A0A2M9WNW1	Alpha-galactosidase OS=Lactobacillus crispatus OX=47770 GN=BHU41_07200 PE=3 SV=1	3	1	1	1	718	81.7	5.53	0	1	1
FALSE	Master Protein	K0NZK9	Alpha-galactosidase OS=Lactobacillus equicursoris DSM 19284 = JCM 14600 = CIP 110162 OX=1293597 GN=FC20_GL001514 PE=3 SV=1	1	1	1	1	735	83.4	5.45	0	1	1
FALSE	Master Protein	A0A1Y4Q1H0	Alpha-galactosidase OS=Lactobacillus gallinarum OX=52242 GN=B5E95_08865 PE=3 SV=1	1	1	1	1	733	84.1	6.55	0	1	1
FALSE	Master Protein	I7LCL8	Alpha-galactosidase OS=Lactobacillus gigeriorum DSM 23908 = CRBIP 24.85 OX=1423751 GN=BN52_08515 PE=3 SV=1	4	2	4	2	733	83.2	5.85	0	2	1
FALSE	Master Protein	A0A9W4E7I2	Alpha-galactosidase OS=Lactobacillus johnsonii OX=33959 GN=D7321_01330 PE=3 SV=1	1	1	1	1	732	83.9	5.53	0	1	1
FALSE	Master Protein	A0A0R1U707	Alpha-galactosidase OS=Lactobacillus kalixensis DSM 16043 OX=1423763 GN=FC46_GL001196 PE=3 SV=1	2	2	3	2	688	79.3	6.81	0	2	1
FALSE	Master Protein	A0A6B2G0S2	Alpha-galactosidase OS=Lactobacillus paragasseri OX=2107999 GN=GWG61_02350 PE=3 SV=1	5	2	4	2	743	85.6	6.58	0	2	1
FALSE	Master Protein	A0A0R1S281	Alpha-galactosidase OS=Lactobacillus psittaci DSM 15354 OX=1122152 GN=FC23_GL001028 PE=3 SV=1	3	2	3	2	728	83.3	5.96	0	2	1
FALSE	Master Protein	A0A7X9N4Z5	Alpha-galactosidase OS=Lactobacillus sp. MRS-253-APC-2B OX=2725305 GN=HF864_02895 PE=3 SV=1	3	1	2	1	737	84.9	5.19	0	1	1
FALSE	Master Protein	A0A437ST20	Alpha-galactosidase OS=Lactobacillus xujianguonis OX=2495899 GN=EJK17_09475 PE=3 SV=1	2	1	1	1	733	83.8	5.77	0	1	1
FALSE	Master Protein	Q5FI60	Alpha-glucosidase II OS=Lactobacillus acidophilus (strain ATCC 700396 / NCK56 / N2 / NCFM) OX=272621 GN=LBA1812 PE=3 SV=1	5	2	2	1	767	89.1	8.16	0	2	1
FALSE	Master Protein	A0A0R1NT41	Alpha-glucosidase ii OS=Lactobacillus gallinarum DSM 10532 = JCM 2011 OX=1423748 GN=FC37_GL000420 PE=3 SV=1	5	2	2	1	767	89.1	5.33	0	2	1
FALSE	Master Protein	A0A5P5ZJM7	Alpha-glucosidase OS=Lactobacillus acetotolerans OX=1600 GN=LA749_07710 PE=4 SV=1	3	1	1	1	552	63	7.05	0	1	1
FALSE	Master Protein	Q5FMN0	Alpha-glucosidase OS=Lactobacillus acidophilus (strain ATCC 700396 / NCK56 / N2 / NCFM) OX=272621 GN=LBA0143 PE=3 SV=1	4	2	2	1	1004	114.3	6.27	0	2	1
FALSE	Master Protein	A0A9X3W4E8	Alpha-glucosidase OS=Lactobacillus amylovorus OX=1604 GN=ODU72_04260 PE=4 SV=1	2	1	1	1	552	63	5.5	0	1	1
FALSE	Master Protein	A0A916VI23	Alpha-glucosidase OS=Lactobacillus corticis OX=2201249 GN=LCB40_15860 PE=3 SV=1	2	1	1	1	1001	112.8	6.64	0	1	1
FALSE	Master Protein	A0A226TBE7	Alpha-glucosidase OS=Lactobacillus crispatus OX=47770 GN=AYP82_04855 PE=3 SV=1	3	2	4	2	768	88.7	5.58	0	2	1
FALSE	Master Protein	A0A833CFT6	Alpha-glucosidase OS=Lactobacillus gasseri OX=1596 GN=F8244_05180 PE=3 SV=1	4	2	2	2	555	64.7	6.09	0	2	1
FALSE	Master Protein	A0A0R1YN08	Alpha-glucosidase OS=Lactobacillus hamsteri DSM 5661 = JCM 6256 OX=1423754 GN=FC39_GL001344 PE=3 SV=1	3	4	4	4	763	88.3	6.2	0	4	1
FALSE	Master Protein	A0A8H9KFE7	Alpha-glucosidase OS=Lactobacillus helveticus OX=1587 GN=LHEH8_04270 PE=3 SV=1	8	4	4	3	767	89.1	5.63	0	4	1
FALSE	Master Protein	A0A8H9FAR3	Alpha-glucosidase OS=Lactobacillus helveticus OX=1587 GN=LHEH8_18460 PE=3 SV=1	2	1	1	1	734	85.5	5.99	0	1	1
FALSE	Master Protein	A0A5N1IET8	Alpha-glucosidase OS=Lactobacillus jensenii OX=109790 GN=F6H94_01620 PE=4 SV=1	2	1	1	1	547	62.9	6.24	0	1	1
FALSE	Master Protein	Q74HN8	Alpha-glucosidase OS=Lactobacillus johnsonii (strain CNCM I-12250 / La1 / NCC 533) OX=257314 GN=LJ_0569 PE=3 SV=1	9	4	4	4	768	89.4	7.37	0	4	1
FALSE	Master Protein	A0A0R1UFB9	Alpha-glucosidase OS=Lactobacillus kalixensis DSM 16043 OX=1423763 GN=FC46_GL000121 PE=3 SV=1	3	1	1	1	758	87.7	6.04	0	1	1
FALSE	Master Protein	A0A0F4LBZ3	Alpha-glucosidase OS=Lactobacillus melliventris OX=1218507 GN=JF74_16910 PE=3 SV=1	2	1	6	1	995	111.6	6.47	0	1	1
FALSE	Master Protein	A0A6B2FSP5	Alpha-glucosidase OS=Lactobacillus paragasseri OX=2107999 GN=GWG61_04345 PE=4 SV=1	3	1	1	1	556	65.5	8.76	0	1	1
FALSE	Master Protein	A0A6A8MDW6	Alpha-glucosidase OS=Lactobacillus porci OX=2012477 GN=FYJ62_04825 PE=3 SV=1	5	2	9	2	542	61.7	5.35	0	2	1
FALSE	Master Protein	A0A6A8MDW1	Alpha-glucosidase OS=Lactobacillus porci OX=2012477 GN=FYJ62_04835 PE=4 SV=1	1	1	1	1	554	62.2	5.64	0	1	1
FALSE	Master Protein	A0A6A8MDW8	Alpha-glucosidase OS=Lactobacillus porci OX=2012477 GN=FYJ62_04880 PE=3 SV=1	1	1	1	1	1004	112.9	6.77	0	1	1
FALSE	Master Protein	A0A0R2FJT4	Alpha-glucosidase OS=Lactobacillus selangorensis OX=81857 GN=IV38_GL001063 PE=4 SV=1	3	1	1	1	560	64.2	5.81	0	1	1
FALSE	Master Protein	A0A7X7H2K8	Alpha-glucosidase OS=Lactobacillus sp OX=1591 GN=GX669_02320 PE=3 SV=1	4	3	4	2	1003	113.8	6.55	0	3	1
FALSE	Master Protein	A0AA46KD48	Alpha-glucosidase OS=Lactobacillus sp. c10Ua232AE OX=2508709 GN=ETI26_00720 PE=3 SV=1	6	2	2	2	529	61.4	6.99	0	2	1
FALSE	Master Protein	A0AAE8KRB5	Alpha-glycerophosphate oxidase OS=Lactobacillus apis OX=303541 GN=GA0061073_0511 PE=3 SV=1	3	1	3	1	580	64	5.03	0	1	1
FALSE	Master Protein	A0AA47B597	Alpha-glycerophosphate oxidase OS=Lactobacillus helsingborgensis OX=1218494 GN=LDX53_03555 PE=3 SV=1	2	1	1	1	581	64	5.26	0	1	1
FALSE	Master Protein	E1NTU8	Alpha-glycerophosphate oxidase OS=Lactobacillus iners LactinV 01V1-a OX=879297 GN=HMPREF9211_1156 PE=3 SV=1	4	1	1	1	611	68.3	5.06	0	1	1
FALSE	Master Protein	A0A2R3JNL1	Alpha-glycerophosphate oxidase OS=Lactobacillus sp. CBA3605 OX=2099788 GN=glpO PE=3 SV=1	1	1	1	1	609	66.1	5.5	0	1	1
FALSE	Master Protein	A0A4Q0LSG0	Alpha-glycosidase OS=Lactobacillus crispatus OX=47770 GN=ERD32_04770 PE=4 SV=1	4	2	2	2	573	66	5.8	0	2	1
FALSE	Master Protein	A0A556UE36	Alpha-glycosidase OS=Lactobacillus sp. LL6 OX=2596827 GN=FOD82_07970 PE=4 SV=1	3	2	3	2	575	66.9	5.88	0	2	1
FALSE	Master Protein	Q5FJ31	alpha-L-rhamnosidase OS=Lactobacillus acidophilus (strain ATCC 700396 / NCK56 / N2 / NCFM) OX=272621 GN=LBA1473 PE=4 SV=1	3	3	3	3	929	107.5	6.44	0	3	1
FALSE	Master Protein	A0A396SXH1	alpha-L-rhamnosidase OS=Lactobacillus bombicola OX=1505723 GN=DS835_05065 PE=4 SV=1	2	1	10	1	938	106.5	6.04	0	1	1
FALSE	Master Protein	A0A109DD37	alpha-L-rhamnosidase OS=Lactobacillus crispatus OX=47770 GN=AEL95_08700 PE=4 SV=1	1	1	1	1	927	105.2	5.14	0	1	1
FALSE	Master Protein	A0A6B2G226	alpha-L-rhamnosidase OS=Lactobacillus paragasseri OX=2107999 GN=GWG61_04635 PE=4 SV=1	2	1	1	1	928	105.9	6.19	0	1	1
FALSE	Master Protein	A0A0R2FG46	alpha-L-rhamnosidase OS=Lactobacillus selangorensis OX=81857 GN=IV38_GL002041 PE=4 SV=1	4	2	2	2	802	90.1	5.74	0	2	1
FALSE	Master Protein	A0A9E2NTP0	Alpha-mannosidase OS=Candidatus Lactobacillus pullistercoris OX=2838636 GN=H9806_03740 PE=3 SV=1	1	1	1	1	891	102.5	5.78	0	1	1
FALSE	Master Protein	A0AAE8GWM3	Alpha-mannosidase OS=Lactobacillus apis OX=303541 GN=GA0061073_0783 PE=3 SV=1	1	1	1	1	873	99.7	5.26	0	1	1
FALSE	Master Protein	A0A4Q0LLU7	Alpha-mannosidase OS=Lactobacillus crispatus OX=47770 GN=ERD32_11110 PE=3 SV=1	3	2	5	1	874	101.1	6.67	0	2	1
FALSE	Master Protein	A0A1Y4W1D4	Alpha-mannosidase OS=Lactobacillus gallinarum OX=52242 GN=B5E44_05580 PE=4 SV=1	3	1	1	1	687	78.1	5.92	0	1	1
FALSE	Master Protein	A0A1Y4UGD4	Alpha-mannosidase OS=Lactobacillus gallinarum OX=52242 GN=B5E44_05595 PE=3 SV=1	4	2	2	2	890	101.6	6.68	0	2	1
FALSE	Master Protein	A0A921EKZ2	Alpha-mannosidase OS=Lactobacillus johnsonii OX=33959 GN=K8V69_03490 PE=3 SV=1	6	4	4	3	874	100.5	5.76	0	4	1
FALSE	Master Protein	A0A3M0MQP0	Alpha-mannosidase OS=Lactobacillus sp. ESL0233 OX=2069354 GN=F5ESL0233_06405 PE=3 SV=1	2	1	1	1	889	102.5	8.53	0	1	1
FALSE	Master Protein	A0A3M0NKH5	Alpha-mannosidase OS=Lactobacillus sp. ESL0263 OX=2069350 GN=F5ESL0263_02230 PE=3 SV=1	1	1	1	1	869	99.2	5.55	0	1	1
FALSE	Master Protein	A0A2M9WNY5	Alpha-N-arabinofuranosidase OS=Lactobacillus crispatus OX=47770 GN=BHU41_07135 PE=3 SV=1	2	1	1	1	482	55.1	6.21	0	1	1
FALSE	Master Protein	A0AA47B4A5	Alpha-N-arabinofuranosidase OS=Lactobacillus helsingborgensis OX=1218494 GN=LDX53_00205 PE=3 SV=1	2	1	1	1	506	56.6	5.2	0	1	1
FALSE	Master Protein	A0A437SUZ9	Alpha-N-arabinofuranosidase OS=Lactobacillus xujianguonis OX=2495899 GN=EJK17_05820 PE=3 SV=1	2	1	1	1	482	55.2	5.36	0	1	1
FALSE	Master Protein	A0A9Q5G7M5	Alpha-xylosidase OS=Lactobacillus helveticus OX=1587 GN=IMAU30003_00525 PE=3 SV=1	2	2	3	1	1005	114.3	6.43	0	2	1
FALSE	Master Protein	A0A9X4X9W2	Alpha-xylosidase OS=Lactobacillus johnsonii OX=33959 GN=yicI PE=3 SV=1	1	1	1	1	763	87.7	6.6	0	1	1
FALSE	Master Protein	A0A2R3JPU7	Alpha-xylosidase OS=Lactobacillus sp. CBA3605 OX=2099788 GN=C5Z25_07520 PE=3 SV=1	1	1	1	1	746	85.9	7.2	0	1	1
FALSE	Master Protein	A0A2R3JX68	Alpha-xylosidase OS=Lactobacillus sp. CBA3606 OX=2099789 GN=C5Z26_08795 PE=3 SV=1	3	1	1	1	746	86	6.73	0	1	1
FALSE	Master Protein	A0A6P1EQT4	Alpha-xylosidase OS=Lactobacillus sp. JM1 OX=2690380 GN=F3I00_09920 PE=3 SV=1	2	1	1	1	734	85.7	6.18	0	1	1
FALSE	Master Protein	N1ZXX6	Aluminum resistance protein (Fragment) OS=Lactobacillus sp. ASF360 OX=97137 GN=C821_01652 PE=4 SV=1	8	1	1	1	204	22.3	4.94	0	1	1
FALSE	Master Protein	I7KMK1	Aluminum resistance protein OS=Lactobacillus gigeriorum DSM 23908 = CRBIP 24.85 OX=1423751 GN=BN52_02680 PE=4 SV=1	3	1	1	1	415	45.8	5.22	0	1	1
FALSE	Master Protein	A0AA46QEQ7	Aluminum resistance protein OS=Lactobacillus sp. c10Ua232AE OX=2508709 GN=ETI26_05560 PE=4 SV=1	6	2	2	2	415	45.8	5.52	0	2	1
FALSE	Master Protein	A0A3M0P1U0	Aluminum resistance protein OS=Lactobacillus sp. ESL0261 OX=2069348 GN=F5ESL0261_06375 PE=4 SV=1	6	1	1	1	416	45.5	5.25	0	1	1
FALSE	Master Protein	A0AAC9P1G9	Amidase OS=Lactobacillus delbrueckii subsp. jakobsenii ZN7a-9 = DSM 26046 OX=1217420 GN=LJ046_02985 PE=3 SV=1	5	1	1	1	399	42.9	9.94	0	1	1
FALSE	Master Protein	C8PAP3	Amidase OS=Lactobacillus iners DSM 13335 OX=525328 GN=nylA PE=4 SV=1	5	2	3	2	496	54.7	7.8	0	2	1
FALSE	Master Protein	A0A7L5UGG6	Amidase OS=Lactobacillus sp. 3B(2020) OX=2695882 GN=GTO83_02070 PE=4 SV=1	3	1	1	1	488	52.8	5.45	0	1	1
FALSE	Master Protein	A0A3M0LPK8	Amidase OS=Lactobacillus sp. ESL0246 OX=2069359 GN=F5ESL0246_07260 PE=4 SV=1	3	1	1	1	384	42.5	9.48	0	1	1
FALSE	Master Protein	A0A3M0NTA3	Amidase OS=Lactobacillus sp. ESL0261 OX=2069348 GN=F5ESL0261_08795 PE=4 SV=1	8	2	2	2	394	43.6	9.51	0	2	1
FALSE	Master Protein	A0A7L5UGU5	Amidohydrolase family protein OS=Lactobacillus sp. 3B(2020) OX=2695882 GN=GTO83_02730 PE=4 SV=1	3	1	1	1	525	57.8	5.44	0	1	1
FALSE	Master Protein	A0A3M0NPA8	Amidohydrolase family protein OS=Lactobacillus sp. ESL0225 OX=2069351 GN=F5ESL0225_02085 PE=4 SV=1	2	1	2	1	394	43.2	5.8	0	1	1
FALSE	Master Protein	A0A3M0LY50	Amidohydrolase family protein OS=Lactobacillus sp. ESL0246 OX=2069359 GN=F5ESL0246_02210 PE=4 SV=1	5	1	1	1	394	43	5.48	0	1	1
FALSE	Master Protein	A0A5P5ZIW9	Amidohydrolase OS=Lactobacillus acetotolerans OX=1600 GN=LA749_04940 PE=4 SV=1	5	1	1	1	322	36.4	7.33	0	1	1
FALSE	Master Protein	A0A4V2E185	Amidohydrolase OS=Lactobacillus delbrueckii OX=1584 GN=LDELB18P1_0707 PE=4 SV=1	15	1	1	1	98	11.2	9.88	0	1	1
FALSE	Master Protein	A0A0R2FX88	Amidohydrolase OS=Lactobacillus selangorensis OX=81857 GN=IV40_GL001021 PE=4 SV=1	2	1	1	1	330	36.9	6.52	0	1	1
FALSE	Master Protein	A0A1F1R2M3	Amidohydrolase OS=Lactobacillus sp. HMSC08B12 OX=1581136 GN=HMPREF3168_01035 PE=4 SV=1	7	1	1	1	200	22	5.07	0	1	1
FALSE	Master Protein	A0A916QG73	Amidophosphoribosyltransferase OS=Lactobacillus corticis OX=2201249 GN=purF PE=3 SV=1	3	1	3	1	485	52.7	8.12	0	1	1
FALSE	Master Protein	A0AAD1G5W2	Amidophosphoribosyltransferase OS=Lactobacillus delbrueckii subsp. delbrueckii OX=83684 GN=purF PE=3 SV=1	2	1	3	1	492	53.9	6.42	0	1	1
FALSE	Master Protein	A0A9Q5GC61	Amidophosphoribosyltransferase OS=Lactobacillus helveticus OX=1587 GN=purF PE=3 SV=1	4	1	1	1	488	53.6	7.09	0	1	1
FALSE	Master Protein	A0A0R1P4L9	Amino acid ABC superfamily ATP binding cassette transporter, binding protein OS=Lactobacillus gallinarum DSM 10532 = JCM 2011 OX=1423748 GN=FC37_GL000829 PE=4 SV=1	4	1	1	1	267	30.6	9.5	0	1	1
FALSE	Master Protein	I7KHJ3	Amino acid ABC superfamily ATP binding cassette transporter, membrane protein OS=Lactobacillus hominis DSM 23910 = CRBIP 24.179 OX=1423758 GN=BN55_02395 PE=3 SV=1	2	1	1	1	493	54.6	9.85	0	1	1
FALSE	Master Protein	A0A5P5ZH15	Amino acid ABC transporter ATP-binding protein OS=Lactobacillus acetotolerans OX=1600 GN=LA749_00650 PE=4 SV=1	4	1	1	1	251	28	8.35	0	1	1
FALSE	Master Protein	A0A396STG4	Amino acid ABC transporter ATP-binding protein OS=Lactobacillus bombicola OX=1505723 GN=DS835_01090 PE=4 SV=1	12	2	2	1	249	27.6	5.63	0	2	1
FALSE	Master Protein	A0A844FP98	Amino acid ABC transporter ATP-binding protein OS=Lactobacillus equicursoris OX=420645 GN=FYJ61_08320 PE=4 SV=1	3	1	1	1	253	28.5	6.24	0	1	1
FALSE	Master Protein	A0A5N1IDN9	Amino acid ABC transporter ATP-binding protein OS=Lactobacillus jensenii OX=109790 GN=F6H94_01890 PE=4 SV=1	11	2	2	1	248	27.8	5.71	0	2	1
FALSE	Master Protein	A0A0R1VIG9	Amino acid ABC transporter ATP-binding protein OS=Lactobacillus kitasatonis DSM 16761 = JCM 1039 OX=1423767 GN=FC59_GL001353 PE=4 SV=1	21	1	1	1	72	8.3	5.11	0	1	1
FALSE	Master Protein	A0A3M0NDR3	Amino acid ABC transporter ATP-binding protein OS=Lactobacillus sp. ESL0225 OX=2069351 GN=F5ESL0225_07005 PE=4 SV=1	6	1	1	1	248	27.5	5.96	0	1	1
FALSE	Master Protein	A0A556UDY3	Amino acid ABC transporter ATP-binding protein OS=Lactobacillus sp. LL6 OX=2596827 GN=FOD82_07410 PE=4 SV=1	4	1	2	1	206	22.8	8.32	0	1	1
FALSE	Master Protein	A0A7X9REC0	Amino acid ABC transporter ATP-binding protein OS=Lactobacillus sp. MRS-253-APC-2B OX=2725305 GN=HF864_08775 PE=4 SV=1	4	1	2	1	246	28	5.39	0	1	1
FALSE	Master Protein	A0A437SWN3	Amino acid ABC transporter ATP-binding protein OS=Lactobacillus xujianguonis OX=2495899 GN=EJK17_02565 PE=3 SV=1	7	1	1	1	246	27.7	7.65	0	1	1
FALSE	Master Protein	A0A805ZLZ7	Amino acid ABC transporter membrane protein, PAAT family / amino acid ABC transporter substrate-binding protein, PAAT family OS=Lactobacillus gasseri (strain ATCC 33323 / DSM 20243 / BCRC 14619 / CIP 102991 / JCM 1131 / KCTC 3163 / NCIMB 11718 / NCTC 13722 / AM63) OX=324831 GN=LGAS_0086 PE=3 SV=1	4	1	1	1	537	59.3	9.57	0	1	1
FALSE	Master Protein	A0A0R2KRY6	Amino acid ABC transporter OS=Lactobacillus amylovorus DSM 16698 OX=695563 GN=IV44_GL000100 PE=4 SV=1	8	2	3	2	272	31.2	9.8	0	2	1
FALSE	Master Protein	A0AAC9VPL5	Amino acid ABC transporter permease OS=Lactobacillus delbrueckii subsp. lactis DSM 20072 OX=888027 GN=LDL72_09330 PE=3 SV=1	10	1	2	1	220	23.3	9.7	0	1	1
FALSE	Master Protein	A0A6A8MFN9	Amino acid ABC transporter permease OS=Lactobacillus porci OX=2012477 GN=FYJ62_07880 PE=3 SV=1	12	1	1	1	213	23.8	8.9	0	1	1
FALSE	Master Protein	A0AA46KDR3	Amino acid ABC transporter permease OS=Lactobacillus sp. c10Ua232AE OX=2508709 GN=ETI26_04705 PE=3 SV=1	7	1	1	1	220	24.6	8.92	0	1	1
FALSE	Master Protein	U4QDX5	Amino acid ABC transporter permease protein OS=Lactobacillus helveticus CIRM-BIA 953 OX=1226335 GN=LHCIRMBIA953_00723 PE=3 SV=1	2	1	4	1	537	59.7	9.8	0	1	1
FALSE	Master Protein	A0A0D6A531	Amino acid ABC transporter substrate binding component OS=Lactobacillus acetotolerans OX=1600 GN=LA749_05920 PE=4 SV=1	4	1	1	1	311	35.3	9.22	0	1	1
FALSE	Master Protein	A0A2Z6TPS5	Amino acid ABC transporter substrate-binding and permease protein OS=Lactobacillus rodentium OX=947835 GN=LrDSM24759_06910 PE=3 SV=1	3	1	1	1	499	55.1	9.8	0	1	1
FALSE	Master Protein	A0A396SMZ3	Amino acid ABC transporter substrate-binding protein OS=Lactobacillus bombicola OX=1505723 GN=DS834_07285 PE=3 SV=1	1	1	1	1	539	59.1	9.79	0	1	1
FALSE	Master Protein	A0A916QIQ1	Amino acid ABC transporter substrate-binding protein OS=Lactobacillus corticis OX=2201249 GN=LCB40_02020 PE=4 SV=1	5	1	1	1	281	31.9	9.74	0	1	1
FALSE	Master Protein	A0A5M9Z3J0	Amino acid ABC transporter substrate-binding protein OS=Lactobacillus crispatus OX=47770 GN=F1C09_02910 PE=4 SV=1	3	1	2	1	271	31.1	9.54	0	1	1
FALSE	Master Protein	A0AAC9YGK7	Amino acid ABC transporter substrate-binding protein OS=Lactobacillus delbrueckii subsp. lactis DSM 20072 OX=888027 GN=LDL72_00965 PE=3 SV=1	2	1	2	1	527	57.9	9.63	0	1	1
FALSE	Master Protein	A0AA47B3X4	Amino acid ABC transporter substrate-binding protein OS=Lactobacillus helsingborgensis OX=1218494 GN=LDX53_08790 PE=4 SV=1	5	1	1	1	256	29.4	9.66	0	1	1
FALSE	Master Protein	A0A9X0LY14	Amino acid ABC transporter substrate-binding protein OS=Lactobacillus johnsonii OX=33959 GN=AYJ53_04125 PE=3 SV=1	4	1	2	1	262	29.9	9.76	0	1	1
FALSE	Master Protein	A0A2Z6T6Z6	Amino acid ABC transporter substrate-binding protein OS=Lactobacillus rodentium OX=947835 GN=LrDSM24759_01850 PE=3 SV=1	3	1	1	1	260	29.8	9.36	0	1	1
FALSE	Master Protein	A0A349MUV5	Amino acid ABC transporter substrate-binding protein OS=Lactobacillus sp OX=1591 GN=DCW31_03595 PE=4 SV=1	3	1	1	1	288	31.3	9.82	0	1	1
FALSE	Master Protein	A0A9Y1GN63	Amino acid ABC transporter substrate-binding protein OS=Lactobacillus sp. IBH004 OX=2879107 GN=LDX54_01975 PE=4 SV=1	7	2	3	2	283	32.1	9.58	0	2	1
FALSE	Master Protein	A0A7X9RCV3	Amino acid ABC transporter substrate-binding protein OS=Lactobacillus sp. MRS-253-APC-2B OX=2725305 GN=HF864_00245 PE=4 SV=1	4	1	3	1	281	32.3	9.74	0	1	1
FALSE	Master Protein	I7JZ70	Amino acid ABC transporter, amino acid-binding/permease protein OS=Lactobacillus pasteurii DSM 23907 = CRBIP 24.76 OX=1423790 GN=BN53_08370 PE=3 SV=1	7	2	2	1	494	54.1	9.73	0	2	1
FALSE	Master Protein	A0A0R2L067	Amino acid ABC transporter, ATP-binding protein OS=Lactobacillus amylovorus DSM 16698 OX=695563 GN=IV44_GL000335 PE=4 SV=1	9	2	4	1	251	28	6.42	0	2	1
FALSE	Master Protein	I7KNH4	Amino acid ABC transporter, ATP-binding protein OS=Lactobacillus gigeriorum DSM 23908 = CRBIP 24.85 OX=1423751 GN=BN52_05975 PE=4 SV=1	7	1	1	1	246	27.2	5.19	0	1	1
FALSE	Master Protein	A0A0F4LBX3	Amino acid ABC transporter, permease protein OS=Lactobacillus melliventris OX=1218507 GN=JF74_14490 PE=3 SV=1	4	1	1	1	225	25.6	9.99	0	1	1
FALSE	Master Protein	A0A349MT42	Amino acid permease (Fragment) OS=Lactobacillus sp OX=1591 GN=DCW31_00365 PE=4 SV=1	3	1	1	1	287	31.2	9.99	0	1	1
FALSE	Master Protein	A0A9E2KRC9	Amino acid permease OS=Candidatus Lactobacillus pullistercoris OX=2838636 GN=H9806_00480 PE=4 SV=1	2	1	1	1	463	50.8	9.33	0	1	1
FALSE	Master Protein	A0A9E2KRP7	Amino acid permease OS=Candidatus Lactobacillus pullistercoris OX=2838636 GN=H9806_04220 PE=4 SV=1	3	1	1	1	456	50.4	9.66	0	1	1
FALSE	Master Protein	A0A9E2NU91	Amino acid permease OS=Candidatus Lactobacillus pullistercoris OX=2838636 GN=H9806_08055 PE=4 SV=1	2	1	1	1	479	53.5	9.42	0	1	1
FALSE	Master Protein	A0A948TJZ4	Amino acid permease OS=Candidatus Paralactobacillus gallistercoris OX=2838724 GN=H9901_04165 PE=4 SV=1	1	1	1	1	543	60.8	8.5	0	1	1
FALSE	Master Protein	D4YU74	Amino acid permease OS=Lactobacillus amylolyticus DSM 11664 OX=585524 GN=HMPREF0493_1085 PE=4 SV=1	2	1	5	1	547	61.7	8.53	0	1	1
FALSE	Master Protein	A0A417ZKF9	Amino acid permease OS=Lactobacillus bombicola OX=1505723 GN=DS834_04215 PE=4 SV=1	2	1	3	1	456	50.4	9.61	0	1	1
FALSE	Master Protein	A0A916QJ46	Amino acid permease OS=Lactobacillus corticis OX=2201249 GN=LCB40_10520 PE=4 SV=1	2	1	1	1	478	53	9.36	0	1	1
FALSE	Master Protein	A0A125P6C8	Amino acid permease OS=Lactobacillus crispatus OX=47770 GN=AEL95_05015 PE=4 SV=1	4	1	1	1	482	54.7	9.13	0	1	1
FALSE	Master Protein	A0A1V3Y4J5	Amino acid permease OS=Lactobacillus gasseri OX=1596 GN=BXT97_04915 PE=4 SV=1	2	1	1	1	549	61.6	7.5	0	1	1
FALSE	Master Protein	A0A4S2BNT1	Amino acid permease OS=Lactobacillus intestinalis OX=151781 GN=E5351_03855 PE=4 SV=1	3	1	1	1	441	47.8	9.36	0	1	1
FALSE	Master Protein	A0A4S2B9G4	Amino acid permease OS=Lactobacillus intestinalis OX=151781 GN=E5351_09525 PE=4 SV=1	3	3	5	3	458	50.6	9.48	0	3	1
FALSE	Master Protein	A0A5N1IDF6	Amino acid permease OS=Lactobacillus jensenii OX=109790 GN=F6H94_02465 PE=4 SV=1	2	1	1	1	460	50.3	9.6	0	1	1
FALSE	Master Protein	A0A0F4LKK1	Amino acid permease OS=Lactobacillus kimbladii OX=1218506 GN=JF75_07090 PE=4 SV=1	2	1	1	1	480	53.5	9.35	0	1	1
FALSE	Master Protein	A0A0R1SCS5	Amino acid permease OS=Lactobacillus psittaci DSM 15354 OX=1122152 GN=FC23_GL000074 PE=4 SV=1	2	1	1	1	438	48.1	9.69	0	1	1
FALSE	Master Protein	A0A2R3JZ01	Amino acid permease OS=Lactobacillus sp. CBA3606 OX=2099789 GN=C5Z26_03915 PE=4 SV=1	2	1	1	1	460	50.6	9.64	0	1	1
FALSE	Master Protein	A0A2R3JY21	Amino acid permease OS=Lactobacillus sp. CBA3606 OX=2099789 GN=C5Z26_10460 PE=4 SV=1	2	1	1	1	611	67.1	9.73	0	1	1
FALSE	Master Protein	A0A9Y1DS90	Amino acid permease OS=Lactobacillus sp. IBH004 OX=2879107 GN=LDX54_03955 PE=4 SV=1	2	1	1	1	435	47.3	9.89	0	1	1
FALSE	Master Protein	A0A556UBM7	Amino acid permease OS=Lactobacillus sp. LL6 OX=2596827 GN=FOD82_03120 PE=4 SV=1	2	1	1	1	548	61.6	7.83	0	1	1
FALSE	Master Protein	A0A7X9N5T8	Amino acid permease OS=Lactobacillus sp. MRS-253-APC-2B OX=2725305 GN=HF864_05630 PE=4 SV=1	2	1	1	1	477	50.9	9.5	0	1	1
FALSE	Master Protein	A0A7X9N733	Amino acid permease OS=Lactobacillus sp. MRS-253-APC-2B OX=2725305 GN=HF864_09120 PE=4 SV=1	3	1	1	1	473	52.3	9.33	0	1	1
FALSE	Master Protein	A0A256LJM4	Amino acid permease OS=Lactobacillus taiwanensis OX=508451 GN=CBF70_00885 PE=4 SV=1	4	2	2	2	459	50.1	9.48	0	2	1
FALSE	Master Protein	C2ELC8	Amino acid permease OS=Lactobacillus ultunensis DSM 16047 OX=525365 GN=HMPREF0548_0474 PE=4 SV=1	2	1	1	1	457	50.7	9.51	0	1	1
FALSE	Master Protein	C2EMP7	Amino acid permease OS=Lactobacillus ultunensis DSM 16047 OX=525365 GN=HMPREF0548_0943 PE=4 SV=1	4	2	2	2	461	50.5	9.48	0	2	1
FALSE	Master Protein	D1YGJ7	Amino acid/peptide transporter OS=Lactobacillus gasseri 224-1 OX=679196 GN=HMPREF9209_1396 PE=3 SV=1	3	1	1	1	497	55.1	9.25	0	1	1
FALSE	Master Protein	I7LGF4	Aminoglycoside 3-phosphotransferase OS=Lactobacillus gigeriorum DSM 23908 = CRBIP 24.85 OX=1423751 GN=BN52_05475 PE=4 SV=1	8	1	8	1	103	12	9.07	0	1	1
FALSE	Master Protein	A0A9X3W4M6	Aminoglycoside N(3)-acetyltransferase OS=Lactobacillus amylovorus OX=1604 GN=ODU72_03690 PE=3 SV=1	4	1	2	1	277	31.5	5.52	0	1	1
FALSE	Master Protein	A0A9Q5C214	Aminoglycoside N(3)-acetyltransferase OS=Lactobacillus helveticus OX=1587 GN=IMAU50013_01490 PE=3 SV=1	6	1	1	1	164	18.6	9.04	0	1	1
FALSE	Master Protein	A0AA46QGH4	Aminoglycoside N(3)-acetyltransferase OS=Lactobacillus sp. c10Ua232AE OX=2508709 GN=ETI26_02855 PE=3 SV=1	6	1	1	1	269	30.9	5.12	0	1	1
FALSE	Master Protein	A0A267MAZ1	Aminoglycoside phosphotransferase APH(3') OS=Lactobacillus johnsonii OX=33959 GN=A3Q24_01610 PE=3 SV=1	3	1	2	1	261	29.9	5.26	0	1	1
FALSE	Master Protein	A0A1Y4UE45	Aminoglycoside phosphotransferase domain-containing protein OS=Lactobacillus gallinarum OX=52242 GN=B5E44_06570 PE=4 SV=1	7	2	2	2	273	32	9.14	0	2	1
FALSE	Master Protein	I7L5N7	Aminoglycoside phosphotransferase domain-containing protein OS=Lactobacillus hominis DSM 23910 = CRBIP 24.179 OX=1423758 GN=BN55_08845 PE=4 SV=1	8	2	2	2	271	31.7	8.37	0	2	1
FALSE	Master Protein	A0A349MZ41	Aminopeptidase (Fragment) OS=Lactobacillus sp OX=1591 GN=DCW31_11330 PE=4 SV=1	5	2	2	2	387	44.3	5.16	0	2	1
FALSE	Master Protein	C2EMQ7	Aminopeptidase E OS=Lactobacillus ultunensis DSM 16047 OX=525365 GN=pepE PE=4 SV=1	3	1	1	1	247	28.4	8.05	0	1	1
FALSE	Master Protein	E4SLY3	Aminopeptidase N OS=Lactobacillus amylovorus (strain GRL 1112) OX=695560 GN=LA2_08855 PE=4 SV=1	3	1	1	1	434	49.5	9.33	0	1	1
FALSE	Master Protein	I7K1Q3	Aminopeptidase N OS=Lactobacillus gigeriorum DSM 23908 = CRBIP 24.85 OX=1423751 GN=BN52_05560 PE=4 SV=1	2	1	1	1	503	57.4	9.09	0	1	1
FALSE	Master Protein	A0A948TKP3	Aminopeptidase OS=Candidatus Paralactobacillus gallistercoris OX=2838724 GN=H9901_05715 PE=3 SV=1	4	1	1	1	440	51	5.3	0	1	1
FALSE	Master Protein	A0A5P5ZHF0	Aminopeptidase OS=Lactobacillus acetotolerans OX=1600 GN=pepC PE=3 SV=1	4	2	3	2	449	51.3	9.03	0	2	1
FALSE	Master Protein	D4YSP6	Aminopeptidase OS=Lactobacillus amylolyticus DSM 11664 OX=585524 GN=pepN PE=3 SV=1	1	1	1	1	843	95.5	5.19	0	1	1
FALSE	Master Protein	A0A9X3W3R9	Aminopeptidase OS=Lactobacillus amylovorus OX=1604 GN=ODU72_00565 PE=3 SV=1	2	1	2	1	438	50.4	5.69	0	1	1
FALSE	Master Protein	A0A916VI46	Aminopeptidase OS=Lactobacillus corticis OX=2201249 GN=pepC_3 PE=3 SV=1	4	1	1	1	436	49.4	5.43	0	1	1
FALSE	Master Protein	A0A916QFN8	Aminopeptidase OS=Lactobacillus corticis OX=2201249 GN=pepN PE=3 SV=1	6	3	5	3	841	95.1	5.07	0	3	1
FALSE	Master Protein	A0A4R6CS64	Aminopeptidase OS=Lactobacillus crispatus OX=47770 GN=CEE75_08215 PE=4 SV=1	3	1	2	1	504	57.2	9.35	0	1	1
FALSE	Master Protein	A0A4Q0LSE3	Aminopeptidase OS=Lactobacillus crispatus OX=47770 GN=ERD32_04855 PE=3 SV=1	4	2	3	2	845	95.5	5.03	0	2	1
FALSE	Master Protein	A0A921FJ04	Aminopeptidase OS=Lactobacillus crispatus OX=47770 GN=K8V23_08595 PE=4 SV=1	6	1	1	1	225	26	8.07	0	1	1
FALSE	Master Protein	A0A9Q4F557	Aminopeptidase OS=Lactobacillus delbrueckii OX=1584 GN=N5B59_08360 PE=3 SV=1	5	1	1	1	437	49.7	5.3	0	1	1
FALSE	Master Protein	A0AAC9JW10	Aminopeptidase OS=Lactobacillus delbrueckii subsp. jakobsenii ZN7a-9 = DSM 26046 OX=1217420 GN=LJ046_03130 PE=3 SV=1	3	1	1	1	437	49.8	5.24	0	1	1
FALSE	Master Protein	A0A844FPS0	Aminopeptidase OS=Lactobacillus equicursoris OX=420645 GN=FYJ61_09475 PE=3 SV=1	9	2	3	2	436	50.1	5.3	0	2	1
FALSE	Master Protein	A0A1Y4W1L7	Aminopeptidase OS=Lactobacillus gallinarum OX=52242 GN=B5E44_07675 PE=3 SV=1	5	1	1	1	438	50	5.29	0	1	1
FALSE	Master Protein	A0A0R1YGX9	Aminopeptidase OS=Lactobacillus hamsteri DSM 5661 = JCM 6256 OX=1423754 GN=FC39_GL001146 PE=3 SV=1	4	2	2	2	843	95.3	5.05	0	2	1
FALSE	Master Protein	A0A0R1YPC7	Aminopeptidase OS=Lactobacillus hamsteri DSM 5661 = JCM 6256 OX=1423754 GN=FC39_GL001712 PE=3 SV=1	3	1	1	1	438	50.1	5.53	0	1	1
FALSE	Master Protein	U4QAW2	Aminopeptidase OS=Lactobacillus helveticus CIRM-BIA 953 OX=1226335 GN=LHCIRMBIA953_02132 PE=3 SV=1	4	1	1	1	449	51.4	5.82	0	1	1
FALSE	Master Protein	A0A386RGC7	Aminopeptidase OS=Lactobacillus helveticus OX=1587 GN=BC335_2069 PE=3 SV=1	3	2	2	2	844	95.7	4.97	0	2	1
FALSE	Master Protein	A0A9Q5GCU7	Aminopeptidase OS=Lactobacillus helveticus OX=1587 GN=IMAU30003_01487 PE=3 SV=1	3	1	1	1	437	50.1	6.04	0	1	1
FALSE	Master Protein	I7KGK8	Aminopeptidase OS=Lactobacillus hominis DSM 23910 = CRBIP 24.179 OX=1423758 GN=BN55_07210 PE=3 SV=1	3	1	1	1	438	50.5	5.11	0	1	1
FALSE	Master Protein	A0A4S2BQ75	Aminopeptidase OS=Lactobacillus intestinalis OX=151781 GN=E5351_02390 PE=3 SV=1	2	1	1	1	442	51.5	5.44	0	1	1
FALSE	Master Protein	Q74L31	Aminopeptidase OS=Lactobacillus johnsonii (strain CNCM I-12250 / La1 / NCC 533) OX=257314 GN=LJ_0395 PE=3 SV=1	7	2	2	1	449	51.4	5.29	0	2	1
FALSE	Master Protein	A0A0R1UCM8	Aminopeptidase OS=Lactobacillus kalixensis DSM 16043 OX=1423763 GN=FC46_GL001021 PE=3 SV=1	5	2	2	2	449	51.5	5.21	0	2	1
FALSE	Master Protein	A0A0R1UC65	Aminopeptidase OS=Lactobacillus kalixensis DSM 16043 OX=1423763 GN=FC46_GL001586 PE=3 SV=1	2	1	2	1	842	95.6	4.92	0	1	1
FALSE	Master Protein	A0A0R1UHA9	Aminopeptidase OS=Lactobacillus kalixensis DSM 16043 OX=1423763 GN=FC46_GL001901 PE=3 SV=1	6	2	2	2	437	50.1	5.44	0	2	1
FALSE	Master Protein	A0A0F4LBU3	Aminopeptidase OS=Lactobacillus kullabergensis OX=1218493 GN=JF76_13840 PE=3 SV=1	3	1	1	1	448	50.8	5.45	0	1	1
FALSE	Master Protein	A0AA86ZVR9	Aminopeptidase OS=Lactobacillus paragasseri JV-V03 OX=525326 GN=pepN PE=3 SV=1	1	1	1	1	844	95.5	5.2	0	1	1
FALSE	Master Protein	I7KLN8	Aminopeptidase OS=Lactobacillus pasteurii DSM 23907 = CRBIP 24.76 OX=1423790 GN=BN53_05250 PE=3 SV=1	3	1	1	1	437	50	5.25	0	1	1
FALSE	Master Protein	A0A0R1SB11	Aminopeptidase OS=Lactobacillus psittaci DSM 15354 OX=1122152 GN=FC23_GL000841 PE=3 SV=1	3	1	1	1	431	49.2	5.41	0	1	1
FALSE	Master Protein	A0A2Z6TNC9	Aminopeptidase OS=Lactobacillus rodentium OX=947835 GN=pepC PE=3 SV=1	8	2	2	2	448	51.3	5.27	0	2	1
FALSE	Master Protein	A0A0R2FLU2	Aminopeptidase OS=Lactobacillus selangorensis OX=81857 GN=IV38_GL000397 PE=3 SV=1	2	1	1	1	845	95.1	4.98	0	1	1
FALSE	Master Protein	A0A349MVM2	Aminopeptidase OS=Lactobacillus sp OX=1591 GN=DCW31_05005 PE=3 SV=1	8	1	2	1	444	50.5	5.02	0	1	1
FALSE	Master Protein	A0A3M0NQF0	Aminopeptidase OS=Lactobacillus sp. ESL0225 OX=2069351 GN=F5ESL0225_00680 PE=3 SV=1	3	2	3	2	843	95.1	5.12	0	2	1
FALSE	Master Protein	A0A3M0M243	Aminopeptidase OS=Lactobacillus sp. ESL0246 OX=2069359 GN=F5ESL0246_00770 PE=3 SV=1	3	2	2	2	844	95.3	5.21	0	2	1
FALSE	Master Protein	A0A3M0LQ12	Aminopeptidase OS=Lactobacillus sp. ESL0246 OX=2069359 GN=F5ESL0246_06890 PE=3 SV=1	4	1	1	1	438	50.4	5.72	0	1	1
FALSE	Master Protein	A0A3M0PB78	Aminopeptidase OS=Lactobacillus sp. ESL0261 OX=2069348 GN=pepC PE=3 SV=1	3	1	1	1	448	50.9	5.53	0	1	1
FALSE	Master Protein	A0A6P1ERD7	Aminopeptidase OS=Lactobacillus sp. JM1 OX=2690380 GN=pepC PE=3 SV=1	6	2	2	1	449	51.5	5.77	0	2	1
FALSE	Master Protein	A0A556UDD2	Aminopeptidase OS=Lactobacillus sp. LL6 OX=2596827 GN=FOD82_06480 PE=3 SV=1	2	1	1	1	441	51.8	5.74	0	1	1
FALSE	Master Protein	A0A837BV77	Aminopeptidase OS=Lactobacillus sp. wkB10 OX=1545701 GN=LACWKB10_0370 PE=3 SV=1	3	1	1	1	438	49.9	5.33	0	1	1
FALSE	Master Protein	A0A0R2DAG7	Aminopeptidase OS=Lactobacillus taiwanensis DSM 21401 OX=1423809 GN=FD18_GL000658 PE=3 SV=1	9	2	7	2	437	50.5	5.16	0	2	1
FALSE	Master Protein	A0A437SUY8	Aminopeptidase OS=Lactobacillus xujianguonis OX=2495899 GN=EJK17_05735 PE=3 SV=1	3	1	1	1	438	50.4	5.68	0	1	1
FALSE	Master Protein	A0A5P5ZHC9	Aminopeptidase P family protein OS=Lactobacillus acetotolerans OX=1600 GN=LA749_01375 PE=3 SV=1	6	1	1	1	358	40.8	6.07	0	1	1
FALSE	Master Protein	A0A6A8MC18	Aminopeptidase P family protein OS=Lactobacillus porci OX=2012477 GN=FYJ62_03500 PE=4 SV=1	3	1	1	1	368	40.3	5.16	0	1	1
FALSE	Master Protein	I7LD06	Aminopyrimidine aminohydrolase OS=Lactobacillus pasteurii DSM 23907 = CRBIP 24.76 OX=1423790 GN=BN53_09665 PE=3 SV=1	7	1	1	1	220	25.7	4.69	0	1	1
FALSE	Master Protein	A0AAE8KS90	Aminotransferase OS=Lactobacillus apis OX=303541 GN=GA0061073_1367 PE=3 SV=1	5	1	1	1	396	43.5	5.24	0	1	1
FALSE	Master Protein	A0A0F4LTJ6	Aminotransferase OS=Lactobacillus apis OX=303541 GN=JF72_09690 PE=3 SV=1	4	1	1	1	368	41.4	5.43	0	1	1
FALSE	Master Protein	A0A916VHJ2	Aminotransferase OS=Lactobacillus corticis OX=2201249 GN=LCB40_05670 PE=4 SV=1	4	1	1	1	389	43	6.98	0	1	1
FALSE	Master Protein	A0AAD1DGS6	Aminotransferase OS=Lactobacillus delbrueckii subsp. delbrueckii OX=83684 GN=LDE01_10250 PE=3 SV=1	8	2	3	2	394	43.4	5.35	0	2	1
FALSE	Master Protein	A0AAC9JYN9	Aminotransferase OS=Lactobacillus delbrueckii subsp. jakobsenii ZN7a-9 = DSM 26046 OX=1217420 GN=LJ046_06830 PE=3 SV=1	7	2	2	2	393	42.6	5.26	0	2	1
FALSE	Master Protein	A0AA47GH94	Aminotransferase OS=Lactobacillus helsingborgensis OX=1218494 GN=LDX53_02070 PE=3 SV=1	4	1	1	1	393	43.9	5.3	0	1	1
FALSE	Master Protein	A0A9Q5BXI1	Aminotransferase OS=Lactobacillus helveticus OX=1587 GN=IMAU50013_01902 PE=3 SV=1	4	1	1	1	372	42.3	6.77	0	1	1
FALSE	Master Protein	I7L6X4	Aminotransferase OS=Lactobacillus hominis DSM 23910 = CRBIP 24.179 OX=1423758 GN=BN55_04115 PE=3 SV=1	2	1	1	1	395	43.5	6.74	0	1	1
FALSE	Master Protein	A0A0R1UB32	Aminotransferase OS=Lactobacillus kalixensis DSM 16043 OX=1423763 GN=FC46_GL001832 PE=3 SV=1	6	2	3	2	394	43.2	5.95	0	2	1
FALSE	Master Protein	A0A0F4LCD7	Aminotransferase OS=Lactobacillus kullabergensis OX=1218493 GN=JF76_13070 PE=3 SV=1	3	1	1	1	367	41.5	6.55	0	1	1
FALSE	Master Protein	A0A6A8M944	Aminotransferase OS=Lactobacillus porci OX=2012477 GN=FYJ62_00800 PE=3 SV=1	3	1	1	1	393	43.6	5.31	0	1	1
FALSE	Master Protein	A0A0R2FW15	Aminotransferase OS=Lactobacillus selangorensis OX=81857 GN=IV38_GL001192 PE=3 SV=1	4	2	2	2	535	59.7	6.1	0	2	1
FALSE	Master Protein	A0A349MUE1	Aminotransferase OS=Lactobacillus sp OX=1591 GN=DCW31_02730 PE=3 SV=1	3	1	1	1	382	42	6.8	0	1	1
FALSE	Master Protein	A0A3M0MYI7	Aminotransferase OS=Lactobacillus sp. ESL0233 OX=2069354 GN=F5ESL0233_03930 PE=3 SV=1	2	1	2	1	395	43.2	6.34	0	1	1
FALSE	Master Protein	A0A3M0NKJ2	Aminotransferase OS=Lactobacillus sp. ESL0263 OX=2069350 GN=F5ESL0263_04665 PE=3 SV=1	8	2	3	2	398	43.7	5.1	0	2	1
FALSE	Master Protein	A0A7X9RC14	Aminotransferase OS=Lactobacillus sp. MRS-253-APC-2B OX=2725305 GN=HF864_02260 PE=3 SV=1	2	1	4	1	397	43.1	5.25	0	1	1
FALSE	Master Protein	A0A125P622	Aminotransferase V OS=Lactobacillus crispatus OX=47770 GN=AEL95_09415 PE=4 SV=1	6	1	1	1	386	42.6	6.37	0	1	1
FALSE	Master Protein	C8PD82	Aminotransferase, class V OS=Lactobacillus iners DSM 13335 OX=525328 GN=iscS PE=3 SV=1	3	1	1	1	381	41.4	6.04	0	1	1
FALSE	Master Protein	A0A556UB98	Ammonium transporter OS=Lactobacillus sp. LL6 OX=2596827 GN=FOD82_02195 PE=3 SV=1	3	1	5	1	401	42.4	7.72	0	1	1
FALSE	Master Protein	C8PB73	AMP-binding enzyme OS=Lactobacillus iners DSM 13335 OX=525328 GN=HMPREF0520_0343 PE=4 SV=1	1	1	1	1	1019	117.5	9.04	0	1	1
FALSE	Master Protein	A0A9E2KS50	AMP-binding protein OS=Candidatus Lactobacillus pullistercoris OX=2838636 GN=H9806_02650 PE=4 SV=1	3	1	1	1	503	57.2	7.14	0	1	1
FALSE	Master Protein	F0TDR3	Amylopullulanase OS=Lactobacillus amylovorus OX=1604 GN=LAC30SC_03425 PE=3 SV=1	2	1	1	1	597	69.2	6.25	0	1	1
FALSE	Master Protein	E4SK31	Anaerobic NTP reductase or activator protein OS=Lactobacillus amylovorus (strain GRL 1112) OX=695560 GN=LA2_00890 PE=4 SV=1	7	1	1	1	237	27.3	8.44	0	1	1
FALSE	Master Protein	A0A0R1U9W2	Anaerobic ribonucleoside triphosphate reductase OS=Lactobacillus kalixensis DSM 16043 OX=1423763 GN=FC46_GL000402 PE=4 SV=1	5	4	4	4	736	84	6.81	0	4	1
FALSE	Master Protein	K1P4D3	Anaerobic ribonucleoside-triphosphate reductase activating protein OS=Lactobacillus crispatus FB077-07 OX=883092 GN=HMPREF9249_00090 PE=4 SV=1	6	1	1	1	237	27.7	8.27	0	1	1
FALSE	Master Protein	A0A3G6JFS7	Anaerobic ribonucleoside-triphosphate reductase activating protein OS=Lactobacillus delbrueckii subsp. lactis OX=29397 GN=nrdG PE=4 SV=1	4	1	1	1	248	28.5	7.24	0	1	1
FALSE	Master Protein	A0A921EKL9	Anaerobic ribonucleoside-triphosphate reductase activating protein OS=Lactobacillus johnsonii OX=33959 GN=nrdG PE=4 SV=1	5	1	1	1	237	27.5	8.25	0	1	1
FALSE	Master Protein	I7JUI5	Anaerobic ribonucleoside-triphosphate reductase large subunit OS=Lactobacillus hominis DSM 23910 = CRBIP 24.179 OX=1423758 GN=BN55_07475 PE=4 SV=1	3	1	1	1	736	84.1	7.93	0	1	1
FALSE	Master Protein	A0A6A8ME04	Anaerobic ribonucleoside-triphosphate reductase OS=Lactobacillus porci OX=2012477 GN=nrdD PE=4 SV=1	6	4	7	4	736	84	6.42	0	4	1
FALSE	Master Protein	A0A7L5UGM0	Anaerobic ribonucleoside-triphosphate reductase OS=Lactobacillus sp. 3B(2020) OX=2695882 GN=nrdD PE=4 SV=1	2	1	1	1	732	83.2	8.66	0	1	1
FALSE	Master Protein	N2AN64	Anaerobic ribonucleoside-triphosphate reductase OS=Lactobacillus sp. ASF360 OX=97137 GN=C821_00117 PE=4 SV=1	2	1	1	1	733	83.8	8.03	0	1	1
FALSE	Master Protein	A0A2R3JVT6	Anaerobic ribonucleoside-triphosphate reductase OS=Lactobacillus sp. CBA3606 OX=2099789 GN=C5Z26_06290 PE=4 SV=1	4	3	3	3	740	83.2	8.05	0	3	1
FALSE	Master Protein	A0A556UAG4	Anaerobic ribonucleoside-triphosphate reductase OS=Lactobacillus sp. LL6 OX=2596827 GN=nrdD PE=4 SV=1	1	1	1	1	734	84	8.06	0	1	1
FALSE	Master Protein	A0A0R1U9U5	Anaerobic ribonucleotide reductase small subunit OS=Lactobacillus kalixensis DSM 16043 OX=1423763 GN=FC46_GL000401 PE=4 SV=1	7	2	2	1	237	27.7	6.6	0	2	1
FALSE	Master Protein	A0A349MYK5	Anion permease OS=Lactobacillus sp OX=1591 GN=DCW31_10375 PE=3 SV=1	5	1	1	1	479	52.5	9.41	0	1	1
FALSE	Master Protein	A0A837BX02	Anti-bacteriophage protein A/HamA C-terminal domain-containing protein OS=Lactobacillus sp. wkB10 OX=1545701 GN=LACWKB10_0089 PE=4 SV=1	5	1	1	1	167	19.3	5.31	0	1	1
FALSE	Master Protein	A0A5M9WLF4	Antibiotic biosynthesis monooxygenase OS=Lactobacillus crispatus OX=47770 GN=K8V23_03160 PE=4 SV=1	13	1	2	1	219	25	4.74	0	1	1
FALSE	Master Protein	A0A437SVC5	Antibiotic biosynthesis monooxygenase OS=Lactobacillus xujianguonis OX=2495899 GN=EJK17_05210 PE=4 SV=1	7	1	3	1	219	25.3	4.91	0	1	1
FALSE	Master Protein	A0A916VHQ7	Antimicrobial peptide ABC transporter ATP-binding protein OS=Lactobacillus corticis OX=2201249 GN=LCB40_03250 PE=4 SV=1	6	1	4	1	206	23.5	6.09	0	1	1
FALSE	Master Protein	A0A916VH92	Antimicrobial peptide ABC transporter permease protein OS=Lactobacillus corticis OX=2201249 GN=LCB40_06710 PE=3 SV=1	1	1	1	1	602	68.2	9.88	0	1	1
FALSE	Master Protein	A0A916QGE0	Antimicrobial peptide ABC transporter permease protein OS=Lactobacillus corticis OX=2201249 GN=LCB40_06890 PE=4 SV=1	2	1	2	1	850	95	10.18	0	1	1
FALSE	Master Protein	A0A2M9WPK4	Antirepressor OS=Lactobacillus crispatus OX=47770 GN=BHU41_06405 PE=4 SV=1	11	2	2	2	266	29.9	9.47	0	2	1
FALSE	Master Protein	A0A3R6VMS7	Antirepressor protein C-terminal domain-containing protein OS=Lactobacillus bombicola OX=1505723 GN=DS834_00145 PE=4 SV=1	26	2	2	2	86	10.2	9.6	0	2	1
FALSE	Master Protein	A0A0R2FHK3	Anti-repressor-like protein OS=Lactobacillus selangorensis OX=81857 GN=IV38_GL001939 PE=4 SV=1	5	1	1	1	254	29.2	6.43	0	1	1
FALSE	Master Protein	A0A9Q5G9L9	Antiseptic resistance protein OS=Lactobacillus helveticus OX=1587 GN=IMAU30003_01106 PE=4 SV=1	11	1	1	1	187	20.9	9.6	0	1	1
FALSE	Master Protein	A0A1F1QC35	Antitermination protein BlgG OS=Lactobacillus sp. HMSC08B12 OX=1581136 GN=HMPREF3168_07015 PE=4 SV=1	4	2	2	2	277	31.7	6.01	0	2	1
FALSE	Master Protein	A0A0R1YJP9	Antitoxin OS=Lactobacillus hamsteri DSM 5661 = JCM 6256 OX=1423754 GN=FC39_GL000840 PE=3 SV=1	12	1	1	1	92	10.6	4.77	0	1	1
FALSE	Master Protein	A0A5N1I5I9	Antitoxin OS=Lactobacillus jensenii OX=109790 GN=F6H94_07445 PE=4 SV=1	17	1	1	1	93	10.6	9.14	0	1	1
FALSE	Master Protein	D0R282	Antitoxin OS=Lactobacillus johnsonii (strain FI9785) OX=633699 GN=FI9785_405 PE=4 SV=1	17	1	1	1	83	9.6	9.09	0	1	1
FALSE	Master Protein	A0AA46KEK4	Antitoxin OS=Lactobacillus sp. c10Ua232AE OX=2508709 GN=ETI26_00615 PE=4 SV=1	28	2	3	2	79	9.2	9.01	0	2	1
FALSE	Master Protein	A0A6P1ER82	Antitoxin OS=Lactobacillus sp. JM1 OX=2690380 GN=F3I00_10540 PE=3 SV=1	18	1	1	1	77	9	7.24	0	1	1
FALSE	Master Protein	A0A1V3XZV8	AP2 domain-containing protein OS=Lactobacillus gasseri OX=1596 GN=BXT97_09305 PE=4 SV=1	5	1	1	1	229	27.2	9.98	0	1	1
FALSE	Master Protein	K0NRL8	APC family amino acid transporter,lysine-specific permease OS=Lactobacillus equicursoris 66c OX=872326 GN=BN146_04250 PE=4 SV=1	2	1	1	1	461	50.6	9.33	0	1	1
FALSE	Master Protein	U4QL19	APC family amino acid-polyamine-organocation transporter OS=Lactobacillus helveticus CIRM-BIA 953 OX=1226335 GN=LHCIRMBIA953_00806 PE=4 SV=1	2	1	1	1	465	51.2	9.61	0	1	1
FALSE	Master Protein	A0A0F4LL77	APC family amino acid-polyamine-organocation transporter OS=Lactobacillus kimbladii OX=1218506 GN=JF75_03850 PE=4 SV=1	2	1	1	1	456	50.2	9.42	0	1	1
FALSE	Master Protein	A0A6P1ESL0	APC family permease OS=Lactobacillus sp. JM1 OX=2690380 GN=F3I00_10045 PE=4 SV=1	5	2	2	2	494	56.1	9.01	0	2	1
FALSE	Master Protein	A0A556UE85	APC family permease OS=Lactobacillus sp. LL6 OX=2596827 GN=FOD82_08130 PE=4 SV=1	5	2	2	2	468	50.9	9.74	0	2	1
FALSE	Master Protein	Q5FIE6	Apea-like HEPN domain-containing protein OS=Lactobacillus acidophilus (strain ATCC 700396 / NCK56 / N2 / NCFM) OX=272621 GN=LBA1716 PE=4 SV=1	3	1	1	1	398	46.3	7.46	0	1	1
FALSE	Master Protein	A0A6A7K131	Apea-like HEPN domain-containing protein OS=Lactobacillus helveticus OX=1587 GN=GDZ32_04575 PE=4 SV=1	2	1	1	1	467	54.4	9.09	0	1	1
FALSE	Master Protein	A0A5N1II85	Apea-like HEPN domain-containing protein OS=Lactobacillus jensenii OX=109790 GN=F6H94_03570 PE=4 SV=1	10	2	2	2	270	32	9.38	0	2	1
FALSE	Master Protein	A0A916VIB8	Arabinogalactan endo-beta-1,4-galactanase OS=Lactobacillus corticis OX=2201249 GN=LCB40_14970 PE=3 SV=1	5	2	2	2	625	67.4	6.09	0	2	1
FALSE	Master Protein	A0AAD1G688	Arabinogalactan endo-beta-1,4-galactanase OS=Lactobacillus delbrueckii subsp. delbrueckii OX=83684 GN=LDE01_13650 PE=3 SV=1	2	2	3	2	1166	125.4	6.07	0	2	1
FALSE	Master Protein	A0AAD1G639	Arabinogalactan endo-beta-1,4-galactanase OS=Lactobacillus delbrueckii subsp. delbrueckii OX=83684 GN=LDE01_13660 PE=3 SV=1	2	2	2	2	1195	127.7	5.64	0	2	1
FALSE	Master Protein	A0A5B8EGI5	AraC family transcriptional regulator OS=Lactobacillus amylovorus OX=1604 GN=DM298_09990 PE=4 SV=1	5	1	1	1	275	32	9.2	0	1	1
FALSE	Master Protein	A0A916VI71	AraC family transcriptional regulator OS=Lactobacillus corticis OX=2201249 GN=araC PE=4 SV=1	4	1	1	1	293	33.9	7.56	0	1	1
FALSE	Master Protein	A0A4Q0LUU5	AraC family transcriptional regulator OS=Lactobacillus crispatus OX=47770 GN=ERD32_03035 PE=4 SV=1	7	1	1	1	270	31.3	9.54	0	1	1
FALSE	Master Protein	A0AAC9JWV6	AraC family transcriptional regulator OS=Lactobacillus delbrueckii subsp. jakobsenii ZN7a-9 = DSM 26046 OX=1217420 GN=LJ046_03190 PE=4 SV=1	7	2	2	2	280	32.4	9.1	0	2	1
FALSE	Master Protein	A0AAC9JY44	AraC family transcriptional regulator OS=Lactobacillus delbrueckii subsp. jakobsenii ZN7a-9 = DSM 26046 OX=1217420 GN=LJ046_08335 PE=4 SV=1	7	1	1	1	216	24.8	9.11	0	1	1
FALSE	Master Protein	K0NQ10	AraC family transcriptional regulator OS=Lactobacillus equicursoris 66c OX=872326 GN=BN146_01600 PE=4 SV=1	3	2	2	2	688	79.2	7.44	0	2	1
FALSE	Master Protein	A0A1Y4Q1E6	AraC family transcriptional regulator OS=Lactobacillus gallinarum OX=52242 GN=B5E95_08890 PE=4 SV=1	6	1	3	1	283	32.6	9.39	0	1	1
FALSE	Master Protein	A0A9X0J6Z2	AraC family transcriptional regulator OS=Lactobacillus johnsonii OX=33959 GN=AYJ53_00440 PE=4 SV=1	9	1	1	1	326	37.7	6.83	0	1	1
FALSE	Master Protein	A0A9W4E667	AraC family transcriptional regulator OS=Lactobacillus johnsonii OX=33959 GN=D7321_01320 PE=4 SV=1	3	1	1	1	275	31.8	8.91	0	1	1
FALSE	Master Protein	A0A0R1V9Z7	AraC family transcriptional regulator OS=Lactobacillus kitasatonis DSM 16761 = JCM 1039 OX=1423767 GN=FC59_GL001888 PE=4 SV=1	7	1	2	1	120	14.3	9.45	0	1	1
FALSE	Master Protein	A0A2Z6T6T9	AraC family transcriptional regulator OS=Lactobacillus rodentium OX=947835 GN=LrDSM24759_00650 PE=4 SV=1	3	1	3	1	284	33.1	9.13	0	1	1
FALSE	Master Protein	A0A2Z6T765	AraC family transcriptional regulator OS=Lactobacillus rodentium OX=947835 GN=LrDSM24759_11280 PE=4 SV=1	3	1	1	1	312	36.6	9.45	0	1	1
FALSE	Master Protein	A0A349MTH6	AraC family transcriptional regulator OS=Lactobacillus sp OX=1591 GN=DCW31_01060 PE=4 SV=1	8	2	2	2	320	37.1	7.61	0	2	1
FALSE	Master Protein	A0A3M0NP91	AraC family transcriptional regulator OS=Lactobacillus sp. ESL0263 OX=2069350 GN=F5ESL0263_00600 PE=4 SV=1	6	2	2	2	314	35.9	8.78	0	2	1
FALSE	Master Protein	C2EKX2	AraC-like ligand binding domain protein OS=Lactobacillus ultunensis DSM 16047 OX=525365 GN=HMPREF0548_0290 PE=4 SV=1	7	2	2	2	277	31.8	9.17	0	2	1
FALSE	Master Protein	K0NDU0	AraC-like transcriptional regulator OS=Lactobacillus equicursoris 66c OX=872326 GN=BN146_01800 PE=4 SV=1	14	1	1	1	92	10.3	8.91	0	1	1
FALSE	Master Protein	A0A2Z6T6P9	ArcR family transcriptional regulator OS=Lactobacillus rodentium OX=947835 GN=arcR PE=4 SV=1	4	1	2	1	216	24.5	7.12	0	1	1
FALSE	Master Protein	A0A2R3JWG6	Arginine ABC transporter ATP-binding protein ArtP OS=Lactobacillus sp. CBA3606 OX=2099789 GN=C5Z26_06895 PE=4 SV=1	6	1	1	1	253	27.9	6.65	0	1	1
FALSE	Master Protein	Q71IQ3	Arginine deiminase (Fragment) OS=Lactobacillus delbrueckii subsp. lactis OX=29397 PE=3 SV=1	16	1	1	1	50	5.6	8.05	0	1	1
FALSE	Master Protein	A0A948X0V0	Arginine deiminase OS=Candidatus Paralactobacillus gallistercoris OX=2838724 GN=arcA PE=3 SV=1	2	1	1	1	409	45.8	5.36	0	1	1
FALSE	Master Protein	A0A8H9F8N7	Arginine deiminase OS=Lactobacillus helveticus OX=1587 GN=arcA PE=3 SV=1	5	1	1	1	409	46.5	5.86	0	1	1
FALSE	Master Protein	A0A2R3JL03	Arginine repressor OS=Lactobacillus sp. CBA3605 OX=2099788 GN=argR PE=3 SV=1	6	1	2	1	152	17.3	9.25	0	1	1
FALSE	Master Protein	A0A3Q8SR79	Arginine transport system permease protein ArtQ OS=Lactobacillus helveticus OX=1587 GN=artQ_2 PE=3 SV=1	4	2	2	1	494	54.6	9.69	0	2	1
FALSE	Master Protein	Q71IQ2	Arginine/ornithine antiporter (Fragment) OS=Lactobacillus delbrueckii subsp. lactis OX=29397 PE=4 SV=1	17	1	1	1	82	8.4	9.32	0	1	1
FALSE	Master Protein	A0A349MV25	Arginine:agmatine antiporter OS=Lactobacillus sp OX=1591 GN=DCW31_03970 PE=3 SV=1	3	1	1	1	486	52.3	9.2	0	1	1
FALSE	Master Protein	A0A5P5ZIU9	Arginine--tRNA ligase OS=Lactobacillus acetotolerans OX=1600 GN=argS PE=3 SV=1	4	2	2	2	561	63.5	8.84	0	2	1
FALSE	Master Protein	A0A830YL74	Arginine--tRNA ligase OS=Lactobacillus gasseri (strain ATCC 33323 / DSM 20243 / BCRC 14619 / CIP 102991 / JCM 1131 / KCTC 3163 / NCIMB 11718 / NCTC 13722 / AM63) OX=324831 GN=argS PE=3 SV=1	4	2	4	2	564	63.5	5.54	0	2	1
FALSE	Master Protein	A0A0F4LF08	Arginine--tRNA ligase OS=Lactobacillus melliventris OX=1218507 GN=argS PE=3 SV=1	5	2	2	2	561	63.1	6.79	0	2	1
FALSE	Master Protein	I7J0N6	Arginine--tRNA ligase OS=Lactobacillus pasteurii DSM 23907 = CRBIP 24.76 OX=1423790 GN=argS PE=3 SV=1	3	1	1	1	560	63.2	5.54	0	1	1
FALSE	Master Protein	A0A0R2FMH6	Arginine--tRNA ligase OS=Lactobacillus selangorensis OX=81857 GN=argS PE=3 SV=1	2	1	1	1	580	64.9	5.69	0	1	1
FALSE	Master Protein	A0A3M0MWA0	Arginine--tRNA ligase OS=Lactobacillus sp. ESL0233 OX=2069354 GN=argS PE=3 SV=1	6	2	4	2	561	63.3	7.09	0	2	1
FALSE	Master Protein	A0A4Q7DZR6	Argininosuccinate lyase OS=Lactobacillus delbrueckii OX=1584 GN=argH PE=3 SV=1	6	2	2	1	460	51.6	5.02	0	2	1
FALSE	Master Protein	A0AAJ5MU79	Argininosuccinate lyase OS=Lactobacillus delbrueckii subsp. indicus OX=249265 GN=argH PE=4 SV=1	7	2	2	1	460	51.5	5.05	0	2	1
FALSE	Master Protein	A0A7L5UHL7	Argininosuccinate lyase OS=Lactobacillus sp. 3B(2020) OX=2695882 GN=argH PE=3 SV=1	4	2	2	2	461	50.9	5.82	0	2	1
FALSE	Master Protein	E1NT44	ArnR1-like winged helix-turn-helix domain-containing protein OS=Lactobacillus iners LactinV 01V1-a OX=879297 GN=HMPREF9211_0069 PE=4 SV=1	42	2	2	2	59	7.2	6.79	0	2	1
FALSE	Master Protein	A0A9X3W7R9	ArpU family transcriptional regulator OS=Lactobacillus amylovorus OX=1604 GN=ODV15_01950 PE=4 SV=1	11	1	1	1	135	15.8	7.94	0	1	1
FALSE	Master Protein	A0A135ZFR6	ArpU family transcriptional regulator OS=Lactobacillus crispatus OX=47770 GN=ERD32_02545 PE=4 SV=1	6	1	1	1	154	17.9	5.15	0	1	1
FALSE	Master Protein	A0A9X0J6T8	ArpU family transcriptional regulator OS=Lactobacillus johnsonii OX=33959 GN=AYJ53_08085 PE=4 SV=1	9	1	1	1	186	21.2	8.84	0	1	1
FALSE	Master Protein	A0A9X7Y6L4	ArpU family transcriptional regulator OS=Lactobacillus johnsonii OX=33959 GN=GTO82_07225 PE=4 SV=1	4	1	2	1	186	21.2	9.09	0	1	1
FALSE	Master Protein	A0A8I1I680	ArpU family transcriptional regulator OS=Lactobacillus sp. A27 OX=2796363 GN=JEM49_02830 PE=4 SV=1	9	1	1	1	188	21.6	6.3	0	1	1
FALSE	Master Protein	A0A256LEY1	ArpU family transcriptional regulator OS=Lactobacillus taiwanensis OX=508451 GN=CBF70_07965 PE=4 SV=1	7	1	1	1	161	18.7	6.14	0	1	1
FALSE	Master Protein	A0A6A8MFK2	ArsC family transcriptional regulator OS=Lactobacillus porci OX=2012477 GN=FYJ62_08080 PE=3 SV=1	18	1	1	1	117	13.3	9.91	0	1	1
FALSE	Master Protein	A0A844FQF6	Arsenate reductase family protein OS=Lactobacillus equicursoris OX=420645 GN=FYJ61_09135 PE=3 SV=1	14	1	1	1	118	13.9	6.55	0	1	1
FALSE	Master Protein	A0A0D6A2D8	Arsenate reductase OS=Lactobacillus acetotolerans OX=1600 GN=LA749_03235 PE=3 SV=1	9	1	1	1	118	14.2	8.87	0	1	1
FALSE	Master Protein	A0A267M761	Arsenate reductase OS=Lactobacillus johnsonii OX=33959 GN=A3Q24_04670 PE=3 SV=1	11	1	1	1	118	14.1	9.45	0	1	1
FALSE	Master Protein	A0A2M9WM48	ArsR family transcriptional regulator OS=Lactobacillus crispatus OX=47770 GN=BHU41_09915 PE=3 SV=1	6	1	1	1	324	37.7	7.55	0	1	1
FALSE	Master Protein	A0A0R1Y9M6	ArsR family transcriptional regulator OS=Lactobacillus hamsteri DSM 5661 = JCM 6256 OX=1423754 GN=FC39_GL001151 PE=4 SV=1	7	2	2	2	276	31.8	8.62	0	2	1
FALSE	Master Protein	A0A437SXI0	ArsR family transcriptional regulator OS=Lactobacillus xujianguonis OX=2495899 GN=EJK17_02110 PE=4 SV=1	9	1	1	1	213	24	5.6	0	1	1
FALSE	Master Protein	E4SI86	Aryl-alcohol dehydrogenase OS=Lactobacillus amylovorus (strain GRL 1112) OX=695560 GN=LA2_04575 PE=3 SV=1	5	1	1	1	284	31	5.24	0	1	1
FALSE	Master Protein	A0A2R3JWL0	Aryl-alcohol dehydrogenase OS=Lactobacillus sp. CBA3606 OX=2099789 GN=C5Z26_07325 PE=3 SV=1	5	2	2	2	373	39.7	5.36	0	2	1
FALSE	Master Protein	K0NT14	Aryl-phospho-beta-D-glucosidase BglH OS=Lactobacillus equicursoris 66c OX=872326 GN=BN146_04905 PE=3 SV=1	4	2	2	2	495	56.3	5.38	0	2	1
FALSE	Master Protein	A0AAC8W8Y7	Aryl-phospho-beta-D-glucosidase OS=Lactobacillus helveticus OX=1587 GN=ALV80_06735 PE=3 SV=1	7	3	6	1	481	55	5.88	0	3	1
FALSE	Master Protein	A0A135ZF41	Arylsulfatase OS=Lactobacillus crispatus OX=47770 GN=ERD32_08375 PE=4 SV=1	4	3	4	2	996	114.4	9.8	4.75	3	1
FALSE	Master Protein	D1YKX6	Arylsulfatase OS=Lactobacillus gasseri 224-1 OX=679196 GN=HMPREF9209_1811 PE=4 SV=1	3	2	2	2	812	91.8	9.41	0	2	1
FALSE	Master Protein	A0A916VHW6	Arylsulfate sulfotransferase OS=Lactobacillus corticis OX=2201249 GN=LCB40_06080 PE=4 SV=1	7	2	2	2	589	66	9.76	0	2	1
FALSE	Master Protein	A0A9Q5C515	Aryl-sulfate sulfotransferase OS=Lactobacillus helveticus OX=1587 GN=IMAU50013_00601 PE=4 SV=1	19	1	1	1	80	9.3	9.28	0	1	1
FALSE	Master Protein	A0A2R3JRZ2	Aryl-sulfate sulfotransferase OS=Lactobacillus sp. CBA3605 OX=2099788 GN=C5Z25_11460 PE=4 SV=1	4	2	2	2	580	64.8	10.04	0	2	1
FALSE	Master Protein	A0A7L5UFJ2	Arylsulfotransferase N-terminal domain-containing protein OS=Lactobacillus sp. 3B(2020) OX=2695882 GN=GTO83_00935 PE=4 SV=1	7	3	3	3	573	65	10.01	0	3	1
FALSE	Master Protein	A0A9W3Z115	ASCH domain-containing protein OS=Lactobacillus johnsonii OX=33959 GN=D7321_05360 PE=4 SV=1	6	1	1	1	155	18.3	9.55	0	1	1
FALSE	Master Protein	A0A6P1EQ43	ASCH domain-containing protein OS=Lactobacillus sp. JM1 OX=2690380 GN=F3I00_05010 PE=4 SV=1	10	1	1	1	149	17.3	5.57	0	1	1
FALSE	Master Protein	A0A837BV40	Ascorbate-specific PTS system EIIA component OS=Lactobacillus sp. wkB10 OX=1545701 GN=LACWKB10_0804 PE=4 SV=1	9	1	1	1	151	16.8	6.01	0	1	1
FALSE	Master Protein	A0A0F4L997	Ascorbate-specific PTS system EIIC component OS=Lactobacillus kimbladii OX=1218506 GN=JF75_18430 PE=3 SV=1	2	1	1	1	443	46.7	9.63	0	1	1
FALSE	Master Protein	A0A7L5ULD1	Ascorbate-specific PTS system EIIC component OS=Lactobacillus sp. 3B(2020) OX=2695882 GN=GTO83_08560 PE=3 SV=1	2	1	1	1	454	47.8	9.69	0	1	1
FALSE	Master Protein	A0A3M0P7T6	Ascorbate-specific PTS system EIIC component OS=Lactobacillus sp. ESL0261 OX=2069348 GN=F5ESL0261_10055 PE=3 SV=1	3	1	1	1	419	44.1	9.35	0	1	1
FALSE	Master Protein	A0A3R6ZD15	Asparaginase OS=Lactobacillus bombicola OX=1505723 GN=DS834_05895 PE=3 SV=1	7	1	1	1	322	35	7.23	0	1	1
FALSE	Master Protein	K0NSP0	Asparaginase OS=Lactobacillus equicursoris 66c OX=872326 GN=BN146_04275 PE=4 SV=1	5	1	1	1	274	29.8	7.99	0	1	1
FALSE	Master Protein	A0A7L5UK21	asparaginase OS=Lactobacillus sp. 3B(2020) OX=2695882 GN=GTO83_09555 PE=3 SV=1	3	1	2	1	330	35.9	5.19	0	1	1
FALSE	Master Protein	A0A916QI05	asparagine synthase (glutamine-hydrolyzing) OS=Lactobacillus corticis OX=2201249 GN=asnB PE=3 SV=1	1	1	1	1	649	75.4	6.38	0	1	1
FALSE	Master Protein	A0A3G6JGL3	asparagine synthase (glutamine-hydrolyzing) OS=Lactobacillus delbrueckii subsp. lactis OX=29397 GN=asnB PE=3 SV=1	4	2	2	2	649	75.5	6.6	0	2	1
FALSE	Master Protein	C8PB94	asparagine synthase (glutamine-hydrolyzing) OS=Lactobacillus iners DSM 13335 OX=525328 GN=asnB PE=3 SV=1	4	2	2	2	649	75	6.74	0	2	1
FALSE	Master Protein	A0A6A8MGC2	asparagine synthase (glutamine-hydrolyzing) OS=Lactobacillus porci OX=2012477 GN=FYJ62_09635 PE=3 SV=1	4	2	2	2	533	60.7	5.1	0	2	1
FALSE	Master Protein	A0AA46QE92	asparagine synthase (glutamine-hydrolyzing) OS=Lactobacillus sp. c10Ua232AE OX=2508709 GN=asnB PE=3 SV=1	2	1	1	1	649	75.1	6.32	1.66	1	1
FALSE	Master Protein	A0A7X9N6R9	asparagine synthase (glutamine-hydrolyzing) OS=Lactobacillus sp. MRS-253-APC-2B OX=2725305 GN=asnB PE=3 SV=1	2	1	1	1	528	60.2	5.03	0	1	1
FALSE	Master Protein	A0AAJ5MU34	Asparagine synthase B OS=Lactobacillus delbrueckii subsp. indicus OX=249265 GN=asnB PE=4 SV=1	2	1	1	1	530	60.7	5.01	0	1	1
FALSE	Master Protein	A0A2R3JM89	Asparagine synthase OS=Lactobacillus sp. CBA3605 OX=2099788 GN=C5Z25_02705 PE=4 SV=1	5	1	1	1	346	39.4	6.1	0	1	1
FALSE	Master Protein	A0A5P5ZIZ0	Asparagine--tRNA ligase OS=Lactobacillus acetotolerans OX=1600 GN=asnS PE=3 SV=1	5	2	2	2	432	50.2	5.49	0	2	1
FALSE	Master Protein	A0A916QJP9	Asparagine--tRNA ligase OS=Lactobacillus corticis OX=2201249 GN=asnS PE=3 SV=1	3	1	1	1	432	50.2	5.43	0	1	1
FALSE	Master Protein	A0A109DD61	Asparagine--tRNA ligase OS=Lactobacillus crispatus OX=47770 GN=asnC PE=3 SV=1	5	2	2	1	432	50.1	5.55	0	2	1
FALSE	Master Protein	A0A0F4M1G2	Asparagine--tRNA ligase OS=Lactobacillus helsingborgensis OX=1218494 GN=asnS PE=3 SV=1	8	2	2	1	432	50	5.41	0	2	1
FALSE	Master Protein	A0A0R1VCA4	Asparagine--tRNA ligase OS=Lactobacillus kitasatonis DSM 16761 = JCM 1039 OX=1423767 GN=asnS PE=3 SV=1	5	2	2	1	432	50.2	5.63	0	2	1
FALSE	Master Protein	A0A0F4LCK5	Asparagine--tRNA ligase OS=Lactobacillus melliventris OX=1218507 GN=asnS PE=3 SV=1	3	1	1	1	432	50	5.34	0	1	1
FALSE	Master Protein	A0A0R2FV54	Asparagine--tRNA ligase OS=Lactobacillus selangorensis OX=81857 GN=asnS PE=3 SV=1	5	1	1	1	463	52.9	4.89	0	1	1
FALSE	Master Protein	A0A854ZPV5	Asparagine--tRNA ligase OS=Lactobacillus sp. UMNPBX4 OX=2042043 GN=asnS PE=3 SV=1	5	2	2	1	432	50.2	5.48	0	2	1
FALSE	Master Protein	A0A0F4L9U5	Aspartate aminotransferase family OS=Lactobacillus melliventris OX=1218507 GN=JF74_17250 PE=3 SV=1	4	1	2	1	365	40.3	7.85	0	1	1
FALSE	Master Protein	A0A0R1UF45	Aspartate aminotransferase OS=Lactobacillus kalixensis DSM 16043 OX=1423763 GN=FC46_GL000902 PE=4 SV=1	3	1	1	1	392	44.7	5.74	0	1	1
FALSE	Master Protein	A0A0R2DGM4	Aspartate aminotransferase OS=Lactobacillus taiwanensis DSM 21401 OX=1423809 GN=FD18_GL001709 PE=4 SV=1	6	2	2	2	577	65.6	5.19	0	2	1
FALSE	Master Protein	D4YSB7	Aspartate carbamoyltransferase OS=Lactobacillus amylolyticus DSM 11664 OX=585524 GN=pyrB PE=3 SV=1	3	1	1	1	318	36.1	6.37	0	1	1
FALSE	Master Protein	A0A916QJH0	Aspartate carbamoyltransferase OS=Lactobacillus corticis OX=2201249 GN=pyrB PE=3 SV=1	10	2	2	2	318	36.4	6.58	0	2	1
FALSE	Master Protein	A0A2R3JVI6	Aspartate carbamoyltransferase OS=Lactobacillus sp. CBA3606 OX=2099789 GN=pyrB PE=3 SV=1	5	1	6	1	319	35.3	7.08	0	1	1
FALSE	Master Protein	A0A8H9KHA6	Aspartate kinase OS=Lactobacillus helveticus OX=1587 GN=LHEH8_16280 PE=3 SV=1	3	1	1	1	212	23.8	5.29	0	1	1
FALSE	Master Protein	U6FAR1	Aspartate racemase OS=Lactobacillus helveticus CIRM-BIA 104 OX=1226333 GN=LHCIRMBIA104_02005 PE=3 SV=1	7	1	2	1	223	25.4	5.59	0	1	1
FALSE	Master Protein	A0A8H9F736	Aspartate racemase OS=Lactobacillus helveticus OX=1587 GN=LHEH8_05010 PE=3 SV=1	4	1	1	1	249	28.8	6.71	0	1	1
FALSE	Master Protein	A0A0R2KT86	Aspartate/glutamate/uridylate kinase domain-containing protein OS=Lactobacillus amylovorus DSM 16698 OX=695563 GN=IV44_GL001580 PE=4 SV=1	18	1	1	1	77	8.4	9.52	0	1	1
FALSE	Master Protein	A0A916VGY5	Aspartate--ammonia ligase OS=Lactobacillus corticis OX=2201249 GN=asnA PE=3 SV=1	3	1	1	1	336	38.5	6.18	0	1	1
FALSE	Master Protein	A0A805Z104	Aspartate--ammonia ligase OS=Lactobacillus gasseri (strain ATCC 33323 / DSM 20243 / BCRC 14619 / CIP 102991 / JCM 1131 / KCTC 3163 / NCIMB 11718 / NCTC 13722 / AM63) OX=324831 GN=asnA PE=3 SV=1	4	1	1	1	353	40.8	6.48	0	1	1
FALSE	Master Protein	A0A6A7K1G9	Aspartate--ammonia ligase OS=Lactobacillus helveticus OX=1587 GN=asnA PE=3 SV=1	2	1	1	1	337	39	6.33	0	1	1
FALSE	Master Protein	D0R654	Aspartate--ammonia ligase OS=Lactobacillus johnsonii (strain FI9785) OX=633699 GN=asnA PE=3 SV=1	4	1	2	1	336	38.8	6.39	0	1	1
FALSE	Master Protein	A0A6A8MFB8	Aspartate--ammonia ligase OS=Lactobacillus porci OX=2012477 GN=asnA PE=3 SV=1	7	2	2	2	338	38.9	5.27	0	2	1
FALSE	Master Protein	D4YRI4	Aspartate-semialdehyde dehydrogenase OS=Lactobacillus amylolyticus DSM 11664 OX=585524 GN=asd PE=3 SV=1	6	2	2	2	352	38.8	5.5	0	2	1
FALSE	Master Protein	A0AAD1G5Q9	Aspartate-semialdehyde dehydrogenase OS=Lactobacillus delbrueckii subsp. delbrueckii OX=83684 GN=asd PE=3 SV=1	7	1	1	1	328	35.3	5.03	0	1	1
FALSE	Master Protein	A0A7L5UHY5	Aspartate-semialdehyde dehydrogenase OS=Lactobacillus sp. 3B(2020) OX=2695882 GN=asd PE=3 SV=1	5	1	1	1	350	38.1	5.44	0	1	1
FALSE	Master Protein	A0A2R3JMU6	Aspartate-semialdehyde dehydrogenase OS=Lactobacillus sp. CBA3605 OX=2099788 GN=asd PE=3 SV=1	3	1	1	1	353	38.4	5.44	0	1	1
FALSE	Master Protein	A0A7X9RCE4	Aspartate-semialdehyde dehydrogenase OS=Lactobacillus sp. MRS-253-APC-2B OX=2725305 GN=asd PE=3 SV=1	4	1	1	1	352	38.3	5.82	0	1	1
FALSE	Master Protein	D4YUI9	Aspartate--tRNA ligase OS=Lactobacillus amylolyticus DSM 11664 OX=585524 GN=aspS PE=3 SV=1	2	1	1	1	618	70.6	5.48	0	1	1
FALSE	Master Protein	A0A4R6CTM5	Aspartate--tRNA ligase OS=Lactobacillus crispatus OX=47770 GN=aspS PE=3 SV=1	3	1	1	1	617	70.3	5.9	0	1	1
FALSE	Master Protein	A0A061C9G9	Aspartate--tRNA ligase OS=Lactobacillus delbrueckii subsp. lactis OX=29397 GN=aspS PE=3 SV=1	3	3	5	2	614	69.4	5.17	0	3	1
FALSE	Master Protein	A0A8A4V1S7	Aspartate--tRNA ligase OS=Lactobacillus gasseri OX=1596 GN=aspS PE=3 SV=1	3	1	1	1	617	70.6	5.4	0	1	1
FALSE	Master Protein	A0A9W3Z2M9	Aspartate--tRNA ligase OS=Lactobacillus johnsonii OX=33959 GN=aspS PE=3 SV=1	3	2	2	2	614	70.1	5.29	0	2	1
FALSE	Master Protein	A0A0F4LCQ5	Aspartate--tRNA ligase OS=Lactobacillus melliventris OX=1218507 GN=aspS PE=3 SV=1	2	1	2	1	616	70.2	6.37	0	1	1
FALSE	Master Protein	A0A6A8MEI6	Aspartate--tRNA ligase OS=Lactobacillus porci OX=2012477 GN=aspS PE=3 SV=1	3	2	2	1	614	69.4	5.5	0	2	1
FALSE	Master Protein	A0A2Z6TTQ7	Aspartate--tRNA ligase OS=Lactobacillus rodentium OX=947835 GN=aspS PE=3 SV=1	3	1	1	1	614	70.2	5.53	0	1	1
FALSE	Master Protein	A0A2R3JU18	Aspartate--tRNA ligase OS=Lactobacillus sp. CBA3606 OX=2099789 GN=aspS PE=3 SV=1	2	1	1	1	592	66.9	5.41	0	1	1
FALSE	Master Protein	A0A3M0LSN1	Aspartate--tRNA ligase OS=Lactobacillus sp. ESL0246 OX=2069359 GN=aspS PE=3 SV=1	2	1	1	1	615	69.7	6.07	0	1	1
FALSE	Master Protein	A0A7X9N4K8	Aspartate--tRNA ligase OS=Lactobacillus sp. MRS-253-APC-2B OX=2725305 GN=aspS PE=3 SV=1	1	1	1	1	592	67.1	5.19	0	1	1
FALSE	Master Protein	A0A9E2NTM3	Aspartokinase OS=Candidatus Lactobacillus pullistercoris OX=2838636 GN=H9806_04490 PE=3 SV=1	2	1	1	1	450	50.3	5.95	0	1	1
FALSE	Master Protein	D4YRH6	Aspartokinase OS=Lactobacillus amylolyticus DSM 11664 OX=585524 GN=lysC PE=3 SV=1	2	1	1	1	451	50.4	5.15	0	1	1
FALSE	Master Protein	A0AAE8GXT9	Aspartokinase OS=Lactobacillus apis OX=303541 GN=GA0061073_1361 PE=3 SV=1	2	1	1	1	455	51.1	6.42	0	1	1
FALSE	Master Protein	A0AAC9VQX9	Aspartokinase OS=Lactobacillus delbrueckii subsp. lactis DSM 20072 OX=888027 GN=LDL72_07070 PE=3 SV=1	4	1	1	1	457	51	5.81	0	1	1
FALSE	Master Protein	K0NEK2	Aspartokinase OS=Lactobacillus equicursoris 66c OX=872326 GN=BN146_03590 PE=3 SV=1	4	1	1	1	455	50.4	5.64	0	1	1
FALSE	Master Protein	A0A2X0P8H8	Aspartokinase OS=Lactobacillus helveticus OX=1587 GN=yclM PE=3 SV=1	4	2	2	2	457	51.2	5.67	0	2	1
FALSE	Master Protein	A0A0R1UDI9	Aspartokinase OS=Lactobacillus kalixensis DSM 16043 OX=1423763 GN=FC46_GL000918 PE=3 SV=1	2	1	1	1	454	50.5	5.57	0	1	1
FALSE	Master Protein	A0A349MYL3	Aspartokinase OS=Lactobacillus sp OX=1591 GN=DCW31_10415 PE=3 SV=1	4	2	2	2	469	51.9	7.06	0	2	1
FALSE	Master Protein	A0A916QFG4	Aspartyl/glutamyl-tRNA(Asn/Gln) amidotransferase subunit B OS=Lactobacillus corticis OX=2201249 GN=gatB PE=3 SV=1	5	2	6	1	476	53.4	6.43	0	2	1
FALSE	Master Protein	K0NF76	Aspartyl/glutamyl-tRNA(Asn/Gln) amidotransferase subunit B OS=Lactobacillus equicursoris 66c OX=872326 GN=gatB PE=3 SV=1	7	3	3	1	476	53.6	6.32	0	3	1
FALSE	Master Protein	A0A249NHJ3	Aspartyl/glutamyl-tRNA(Asn/Gln) amidotransferase subunit B OS=Lactobacillus gasseri DSM 14869 OX=1380360 GN=gatB PE=3 SV=1	6	3	3	1	476	53.8	6.3	0	3	1
FALSE	Master Protein	A0A4V3RDE9	Aspartyl/glutamyl-tRNA(Asn/Gln) amidotransferase subunit B OS=Lactobacillus intestinalis OX=151781 GN=gatB PE=3 SV=1	7	3	3	1	476	53.7	6.13	0	3	1
FALSE	Master Protein	D4YVP8	Aspartyl/glutamyl-tRNA(Asn/Gln) amidotransferase subunit C OS=Lactobacillus amylolyticus DSM 11664 OX=585524 GN=gatC PE=3 SV=1	21	2	2	2	102	11.7	4.51	1.63	2	1
FALSE	Master Protein	A0A2N5KYC6	Aspartyl/glutamyl-tRNA(Asn/Gln) amidotransferase subunit C OS=Lactobacillus crispatus OX=47770 GN=gatC PE=3 SV=1	23	2	3	2	102	11.7	4.51	3.3	2	1
FALSE	Master Protein	A0AA86ZQI5	Aspartyl-phosphate phosphatase Spo0E family protein OS=Lactobacillus paragasseri JV-V03 OX=525326 GN=HMPREF0514_11974 PE=4 SV=1	20	1	1	1	75	8.6	7.25	0	1	1
FALSE	Master Protein	A0A2R3JV68	ATP phosphoribosyltransferase regulatory subunit OS=Lactobacillus sp. CBA3606 OX=2099789 GN=hisZ PE=3 SV=1	4	1	2	1	380	41.7	8.75	0	1	1
FALSE	Master Protein	W5XKR6	ATP synthase alpha (Fragment) OS=Lactobacillus rodentium OX=947835 GN=atpA PE=3 SV=1	7	2	2	1	303	32.6	5.22	1.69	2	1
FALSE	Master Protein	Q71HU2	ATP synthase alpha chain (Fragment) OS=Lactobacillus delbrueckii subsp. lactis OX=29397 PE=4 SV=1	5	1	1	1	164	17.8	5.34	0	1	1
FALSE	Master Protein	Q6RX73	ATP synthase beta chain (Fragment) OS=Lactobacillus acidophilus OX=1579 GN=atpD PE=3 SV=1	12	2	2	2	371	40.5	4.96	0	2	1
FALSE	Master Protein	A0A0R1Y4M4	ATP synthase epsilon chain OS=Lactobacillus hamsteri DSM 5661 = JCM 6256 OX=1423754 GN=atpC PE=3 SV=1	6	1	1	1	145	16.4	9.86	0	1	1
FALSE	Master Protein	A0A0F4M6B3	ATP synthase epsilon chain OS=Lactobacillus helsingborgensis OX=1218494 GN=atpC PE=3 SV=1	14	2	3	1	145	16.1	9.57	0	2	1
FALSE	Master Protein	A0A3M0LUP4	ATP synthase epsilon chain OS=Lactobacillus sp. ESL0246 OX=2069359 GN=atpC PE=3 SV=1	6	1	1	1	145	16.3	9.63	0	1	1
FALSE	Master Protein	A0A837BRF1	ATP synthase epsilon chain OS=Lactobacillus sp. wkB10 OX=1545701 GN=atpC PE=3 SV=1	14	2	3	1	145	16.1	9.82	0	2	1
FALSE	Master Protein	A0AAC8WA62	ATP synthase F0 subunit A OS=Lactobacillus helveticus OX=1587 GN=ALV80_10795 PE=4 SV=1	2	1	1	1	519	56.5	9.6	0	1	1
FALSE	Master Protein	A0A2I1WJH3	ATP synthase gamma chain OS=Lactobacillus crispatus OX=47770 GN=atpG PE=3 SV=1	6	1	1	1	320	35.4	6.33	0	1	1
FALSE	Master Protein	A0AA47GHI6	ATP synthase gamma chain OS=Lactobacillus helsingborgensis OX=1218494 GN=atpG PE=3 SV=1	8	1	1	1	320	35.2	6.37	0	1	1
FALSE	Master Protein	A0A0F4LKY0	ATP synthase gamma chain OS=Lactobacillus kimbladii OX=1218506 GN=atpG PE=3 SV=1	4	1	1	1	320	35.2	5.99	0	1	1
FALSE	Master Protein	A0A0R2FL96	ATP synthase gamma chain OS=Lactobacillus selangorensis OX=81857 GN=atpG PE=3 SV=1	14	3	4	3	306	33.9	5.26	0	3	1
FALSE	Master Protein	A0A7L5UIU7	ATP synthase subunit alpha OS=Lactobacillus sp. 3B(2020) OX=2695882 GN=atpA PE=3 SV=1	4	2	2	1	512	55.3	5.26	1.69	2	1
FALSE	Master Protein	A0A916QK00	ATP synthase subunit b OS=Lactobacillus corticis OX=2201249 GN=atpF PE=3 SV=1	8	1	1	1	170	18.7	5.48	0	1	1
FALSE	Master Protein	A0A0R1UIZ3	ATP synthase subunit b OS=Lactobacillus kalixensis DSM 16043 OX=1423763 GN=atpF PE=3 SV=1	10	1	1	1	169	18.7	6.6	0	1	1
FALSE	Master Protein	A0A7L5UGR8	ATP synthase subunit b OS=Lactobacillus sp. 3B(2020) OX=2695882 GN=atpF PE=3 SV=1	15	2	2	2	169	18.7	6.6	0	2	1
FALSE	Master Protein	A0A2R3JMI8	ATP synthase subunit b OS=Lactobacillus sp. CBA3605 OX=2099788 GN=atpF PE=3 SV=1	6	1	1	1	171	18.8	6.81	0	1	1
FALSE	Master Protein	A0A7X9N4I0	ATP synthase subunit b OS=Lactobacillus sp. MRS-253-APC-2B OX=2725305 GN=atpF PE=3 SV=1	4	1	1	1	171	19.1	5.64	0	1	1
FALSE	Master Protein	A0A916VJ54	ATP synthase subunit beta OS=Lactobacillus corticis OX=2201249 GN=atpD PE=3 SV=1	2	1	1	1	479	52.3	4.79	0	1	1
FALSE	Master Protein	A0A0R1S9Y9	ATP synthase subunit beta OS=Lactobacillus psittaci DSM 15354 OX=1122152 GN=atpD PE=3 SV=1	4	1	1	1	480	52.2	4.81	0	1	1
FALSE	Master Protein	A0A5M9Z266	ATP synthase subunit c OS=Lactobacillus crispatus OX=47770 GN=atpE PE=3 SV=1	9	1	1	1	77	7.9	8.66	0	1	1
FALSE	Master Protein	A0A1L3JWV5	ATP synthase subunit c OS=Lactobacillus delbrueckii subsp. lactis OX=29397 GN=atpE PE=3 SV=1	34	1	1	1	74	7.6	8.73	0	1	1
FALSE	Master Protein	Q9RGY4	ATP synthase subunit delta OS=Lactobacillus acidophilus (strain ATCC 700396 / NCK56 / N2 / NCFM) OX=272621 GN=atpH PE=2 SV=1	4	1	1	1	182	20.3	5.1	0	1	1
FALSE	Master Protein	A0A916VHW5	ATP synthase subunit delta OS=Lactobacillus corticis OX=2201249 GN=atpH PE=3 SV=1	11	1	1	1	182	20.3	5.43	0	1	1
FALSE	Master Protein	I7LE52	ATP synthase subunit delta OS=Lactobacillus pasteurii DSM 23907 = CRBIP 24.76 OX=1423790 GN=atpH PE=3 SV=1	9	1	1	1	182	20.7	5.17	0	1	1
FALSE	Master Protein	N1ZUG4	ATP synthase subunit delta OS=Lactobacillus sp. ASF360 OX=97137 GN=atpH PE=3 SV=1	7	1	1	1	182	20.5	4.89	0	1	1
FALSE	Master Protein	I7LAR6	ATPase component of ABC transporter with duplicated ATPase domain OS=Lactobacillus hominis DSM 23910 = CRBIP 24.179 OX=1423758 GN=BN55_05190 PE=4 SV=1	3	1	1	1	513	58	7.28	0	1	1
FALSE	Master Protein	A0A916QKW2	ATPase component of ABC transporter with duplicated ATPase domains OS=Lactobacillus corticis OX=2201249 GN=uup_3 PE=4 SV=1	2	1	1	1	636	72.1	5.22	0	1	1
FALSE	Master Protein	A0A2Z6TE90	ATPase component of ABC transporter with duplicated ATPase domains OS=Lactobacillus rodentium OX=947835 GN=uup PE=4 SV=1	2	1	1	1	642	72.9	5.39	0	1	1
FALSE	Master Protein	A0A2Z6T7C9	ATPase component of ABC transporter with duplicated ATPase domains OS=Lactobacillus rodentium OX=947835 GN=uup PE=4 SV=1	2	1	1	1	540	60.7	4.98	0	1	1
FALSE	Master Protein	A0A1I1RRE2	ATPase components of ABC transporters with duplicated ATPase domains OS=Lactobacillus bombicola OX=1505723 GN=SAMN04487792_0529 PE=4 SV=1	2	1	2	1	515	57.7	7.33	0	1	1
FALSE	Master Protein	K1M691	ATPase domain-containing protein OS=Lactobacillus crispatus FB077-07 OX=883092 GN=HMPREF9249_02029 PE=4 SV=1	2	1	1	1	366	41.8	9.48	0	1	1
FALSE	Master Protein	A0A1C2D789	ATPase domain-containing protein OS=Lactobacillus crispatus OX=47770 GN=BHU41_06790 PE=4 SV=1	3	1	1	1	365	41.6	8.43	0	1	1
FALSE	Master Protein	A0A0R1Y5A2	ATPase domain-containing protein OS=Lactobacillus hamsteri DSM 5661 = JCM 6256 OX=1423754 GN=FC39_GL000119 PE=4 SV=1	3	1	1	1	369	42.1	8.02	0	1	1
FALSE	Master Protein	A0A256LJF0	ATPase domain-containing protein OS=Lactobacillus taiwanensis OX=508451 GN=CBF70_00210 PE=4 SV=1	4	1	1	1	356	40.6	8.81	0	1	1
FALSE	Master Protein	C2EPJ8	ATPase domain-containing protein OS=Lactobacillus ultunensis DSM 16047 OX=525365 GN=HMPREF0548_1594 PE=4 SV=1	7	3	12	3	462	53.6	7.71	0	3	1
FALSE	Master Protein	D4YTC7	ATPase family associated with various cellular activities (AAA) OS=Lactobacillus amylolyticus DSM 11664 OX=585524 GN=clpC PE=4 SV=1	3	2	2	2	824	91.5	6.96	0	2	1
FALSE	Master Protein	A0AA86ZTV9	ATPase family associated with various cellular activities (AAA) OS=Lactobacillus paragasseri JV-V03 OX=525326 GN=clpC PE=3 SV=1	1	1	1	1	822	91.3	8.7	0	1	1
FALSE	Master Protein	Q5FM98	ATPase OS=Lactobacillus acidophilus (strain ATCC 700396 / NCK56 / N2 / NCFM) OX=272621 GN=clpC PE=3 SV=1	2	1	1	1	825	92	8.02	0	1	1
FALSE	Master Protein	E4SK52	ATPase OS=Lactobacillus amylovorus (strain GRL 1112) OX=695560 GN=LA2_00995 PE=4 SV=1	2	1	1	1	391	46	5.45	0	1	1
FALSE	Master Protein	A0A120DI98	ATPase OS=Lactobacillus crispatus OX=47770 GN=AEL95_06275 PE=4 SV=1	1	1	1	1	1243	143.1	5.2	0	1	1
FALSE	Master Protein	A0A226V7P2	ATPase OS=Lactobacillus crispatus OX=47770 GN=AYP82_06320 PE=4 SV=1	5	2	2	2	465	53.8	6.58	0	2	1
FALSE	Master Protein	A0A3G6JCG4	ATPase OS=Lactobacillus delbrueckii subsp. lactis OX=29397 GN=DQL93_02615 PE=4 SV=1	3	1	1	1	637	71.6	7.23	0	1	1
FALSE	Master Protein	A0A1Y4Q5J7	ATPase OS=Lactobacillus gallinarum OX=52242 GN=B5E44_05405 PE=4 SV=1	9	2	2	2	347	40.3	5.5	0	2	1
FALSE	Master Protein	A0A1V3Y438	ATPase OS=Lactobacillus gasseri OX=1596 GN=BXT97_01600 PE=4 SV=1	4	3	4	1	875	94.9	5.86	0	3	1
FALSE	Master Protein	A0A0R1Y5N1	ATPase OS=Lactobacillus hamsteri DSM 5661 = JCM 6256 OX=1423754 GN=FC39_GL000172 PE=4 SV=1	9	2	2	2	400	46.3	6	0	2	1
FALSE	Master Protein	A0A0R1YEX6	ATPase OS=Lactobacillus hamsteri DSM 5661 = JCM 6256 OX=1423754 GN=FC39_GL001650 PE=3 SV=1	1	1	1	1	830	92.1	7.78	0	1	1
FALSE	Master Protein	U6F7M3	ATPase OS=Lactobacillus helveticus CIRM-BIA 951 OX=1226334 GN=LHCIRMBIA951_00523 PE=4 SV=1	1	1	1	1	471	55.1	7.08	0	1	1
FALSE	Master Protein	A1YVD3	ATPase OS=Lactobacillus johnsonii OX=33959 GN=ATCC11506LJ0027 PE=4 SV=1	6	3	7	3	654	76.5	7.46	0	3	1
FALSE	Master Protein	A0A9W3Z0Q4	ATPase OS=Lactobacillus johnsonii OX=33959 GN=D7321_04600 PE=4 SV=1	3	1	1	1	347	39.4	5.85	0	1	1
FALSE	Master Protein	A0A0R1UAD3	ATPase OS=Lactobacillus kalixensis DSM 16043 OX=1423763 GN=FC46_GL000302 PE=3 SV=1	1	1	5	1	824	91.8	6.55	0	1	1
FALSE	Master Protein	A0A0R1VJ30	ATPase OS=Lactobacillus kitasatonis DSM 16761 = JCM 1039 OX=1423767 GN=FC59_GL001156 PE=4 SV=1	3	1	1	1	491	57.2	6.68	0	1	1
FALSE	Master Protein	A0A0R2G4S4	ATPase OS=Lactobacillus selangorensis OX=81857 GN=IV38_GL001308 PE=4 SV=1	3	1	1	1	551	64.2	7.24	0	1	1
FALSE	Master Protein	A0A916QH32	ATPase P OS=Lactobacillus corticis OX=2201249 GN=LCB40_10640 PE=3 SV=1	5	1	1	1	293	33.4	5.76	0	1	1
FALSE	Master Protein	A0AAC9P1I9	ATPase P OS=Lactobacillus delbrueckii subsp. jakobsenii ZN7a-9 = DSM 26046 OX=1217420 GN=LJ046_05390 PE=4 SV=1	1	1	1	1	802	87.4	7.93	0	1	1
FALSE	Master Protein	A0A256LH60	ATPase P OS=Lactobacillus taiwanensis OX=508451 GN=CBF70_05370 PE=4 SV=1	1	1	2	1	808	89.1	9.26	0	1	1
FALSE	Master Protein	A0AA87DCU4	ATPase, AAA family OS=Lactobacillus paragasseri JV-V03 OX=525326 GN=HMPREF0514_11739 PE=3 SV=1	4	1	2	1	295	33.2	8.65	0	1	1
FALSE	Master Protein	I7J041	ATPase, AAA family OS=Lactobacillus pasteurii DSM 23907 = CRBIP 24.76 OX=1423790 GN=BN53_05010 PE=3 SV=1	2	1	1	1	433	47.2	8.15	0	1	1
FALSE	Master Protein	F0TEJ7	ATPase, P-type (Transporting), HAD superfamily, subfamily IC OS=Lactobacillus amylovorus OX=1604 GN=LAC30SC_04525 PE=4 SV=1	3	2	2	2	805	88.5	8.02	0	2	1
FALSE	Master Protein	A0A5P5ZKP9	ATP-binding cassette domain-containing protein OS=Lactobacillus acetotolerans OX=1600 GN=LA749_07340 PE=3 SV=1	7	1	1	1	206	23.1	9.38	0	1	1
FALSE	Master Protein	A0A9X4A9V8	ATP-binding cassette domain-containing protein OS=Lactobacillus amylovorus OX=1604 GN=ODU72_01205 PE=4 SV=1	4	1	1	1	296	32.8	9	0	1	1
FALSE	Master Protein	A0A7X4KRW8	ATP-binding cassette domain-containing protein OS=Lactobacillus crispatus OX=47770 GN=GTK63_03780 PE=4 SV=1	2	1	1	1	527	59	8.63	0	1	1
FALSE	Master Protein	A0A2I1WFR0	ATP-binding cassette domain-containing protein OS=Lactobacillus crispatus OX=47770 GN=GTO85_10735 PE=3 SV=1	6	1	1	1	215	24.3	8.27	0	1	1
FALSE	Master Protein	A0A921FK39	ATP-binding cassette domain-containing protein OS=Lactobacillus crispatus OX=47770 GN=K8V23_09125 PE=4 SV=1	4	2	2	2	500	57.6	8.31	0	2	1
FALSE	Master Protein	A0AAJ5MU25	ATP-binding cassette domain-containing protein OS=Lactobacillus delbrueckii subsp. indicus OX=249265 GN=OKX59_03815 PE=4 SV=1	26	2	2	2	80	8.8	9.7	0	2	1
FALSE	Master Protein	A0A3G6JK56	ATP-binding cassette domain-containing protein OS=Lactobacillus delbrueckii subsp. lactis OX=29397 GN=DQL93_11550 PE=4 SV=1	7	1	1	1	209	23.1	5.69	0	1	1
FALSE	Master Protein	A0A844FRC2	ATP-binding cassette domain-containing protein OS=Lactobacillus equicursoris OX=420645 GN=FYJ61_09700 PE=4 SV=1	6	1	2	1	162	18.2	6.35	0	1	1
FALSE	Master Protein	A0AA47B352	ATP-binding cassette domain-containing protein OS=Lactobacillus helsingborgensis OX=1218494 GN=LDX53_06785 PE=4 SV=1	3	1	1	1	533	60.6	9.25	0	1	1
FALSE	Master Protein	A0AA47GGU5	ATP-binding cassette domain-containing protein OS=Lactobacillus helsingborgensis OX=1218494 GN=LDX53_08545 PE=4 SV=1	5	2	2	2	521	59.7	9.38	0	2	1
FALSE	Master Protein	A0AAJ4CWX9	ATP-binding cassette domain-containing protein OS=Lactobacillus helveticus OX=1587 GN=DM470_06915 PE=4 SV=1	8	3	3	3	554	61.4	6.64	0	3	1
FALSE	Master Protein	A0A6A7JZN7	ATP-binding cassette domain-containing protein OS=Lactobacillus helveticus OX=1587 GN=GDZ32_01770 PE=3 SV=1	3	1	5	1	351	39.2	6.05	0	1	1
FALSE	Master Protein	A0A6A7K1N2	ATP-binding cassette domain-containing protein OS=Lactobacillus helveticus OX=1587 GN=GDZ32_05785 PE=3 SV=1	2	1	1	1	449	51.4	6.86	0	1	1
FALSE	Master Protein	A0A6A7K1S1	ATP-binding cassette domain-containing protein OS=Lactobacillus helveticus OX=1587 GN=GDZ32_06120 PE=4 SV=1	5	1	1	1	308	34.6	9.06	0	1	1
FALSE	Master Protein	A0A6A7K2C8	ATP-binding cassette domain-containing protein OS=Lactobacillus helveticus OX=1587 GN=GDZ32_07500 PE=4 SV=1	2	1	1	1	504	58.4	6.98	0	1	1
FALSE	Master Protein	A0A6G7BAX4	ATP-binding cassette domain-containing protein OS=Lactobacillus iners OX=147802 GN=G6Z83_06540 PE=4 SV=1	3	1	1	1	301	33.7	7.25	0	1	1
FALSE	Master Protein	A0A4S2BLS2	ATP-binding cassette domain-containing protein OS=Lactobacillus intestinalis OX=151781 GN=E5351_05150 PE=4 SV=1	13	1	1	1	207	23.5	7.49	0	1	1
FALSE	Master Protein	A0A4S2BIU6	ATP-binding cassette domain-containing protein OS=Lactobacillus intestinalis OX=151781 GN=E5351_06370 PE=4 SV=1	6	1	1	1	230	26.5	5.67	0	1	1
FALSE	Master Protein	A0A5N1IFW0	ATP-binding cassette domain-containing protein OS=Lactobacillus jensenii OX=109790 GN=F6H94_00710 PE=4 SV=1	2	2	2	2	584	66	8.66	0	2	1
FALSE	Master Protein	A0A5N1I463	ATP-binding cassette domain-containing protein OS=Lactobacillus jensenii OX=109790 GN=F6H94_07985 PE=3 SV=1	1	1	1	1	655	71.2	9.92	0	1	1
FALSE	Master Protein	A0A9X7Y5Y0	ATP-binding cassette domain-containing protein OS=Lactobacillus johnsonii OX=33959 GN=GTO82_02855 PE=4 SV=1	5	1	1	1	217	24.6	7.49	0	1	1
FALSE	Master Protein	A0A6A8M9P0	ATP-binding cassette domain-containing protein OS=Lactobacillus porci OX=2012477 GN=FYJ62_01855 PE=4 SV=1	2	1	1	1	588	65.7	6.65	0	1	1
FALSE	Master Protein	A0A6A8MG14	ATP-binding cassette domain-containing protein OS=Lactobacillus porci OX=2012477 GN=FYJ62_08605 PE=4 SV=1	5	1	1	1	163	18.3	6.2	0	1	1
FALSE	Master Protein	A0A7L5UGL1	ATP-binding cassette domain-containing protein OS=Lactobacillus sp. 3B(2020) OX=2695882 GN=GTO83_03405 PE=4 SV=1	2	1	1	1	579	64.4	8.97	0	1	1
FALSE	Master Protein	A0A7L5UK52	ATP-binding cassette domain-containing protein OS=Lactobacillus sp. 3B(2020) OX=2695882 GN=GTO83_10500 PE=3 SV=1	2	1	1	1	657	72.2	9.44	0	1	1
FALSE	Master Protein	A0A3M0NJ38	ATP-binding cassette domain-containing protein OS=Lactobacillus sp. ESL0225 OX=2069351 GN=F5ESL0225_05185 PE=4 SV=1	5	1	1	1	217	24.3	9.35	0	1	1
FALSE	Master Protein	A0A3M0MBM2	ATP-binding cassette domain-containing protein OS=Lactobacillus sp. ESL0246 OX=2069359 GN=F5ESL0246_04075 PE=4 SV=1	6	1	2	1	211	23.5	9.16	0	1	1
FALSE	Master Protein	A0A3M0LNC1	ATP-binding cassette domain-containing protein OS=Lactobacillus sp. ESL0246 OX=2069359 GN=F5ESL0246_07930 PE=3 SV=1	1	1	1	1	781	86.3	9.73	0	1	1
FALSE	Master Protein	A0A3M0P028	ATP-binding cassette domain-containing protein OS=Lactobacillus sp. ESL0261 OX=2069348 GN=F5ESL0261_03670 PE=4 SV=1	4	1	2	1	327	37.2	8.5	2.19	1	1
FALSE	Master Protein	A0A3M0NSX7	ATP-binding cassette domain-containing protein OS=Lactobacillus sp. ESL0261 OX=2069348 GN=F5ESL0261_08960 PE=4 SV=1	3	1	1	1	205	23.6	9.11	0	1	1
FALSE	Master Protein	A0A7X9N6S3	ATP-binding cassette domain-containing protein OS=Lactobacillus sp. MRS-253-APC-2B OX=2725305 GN=HF864_07805 PE=4 SV=1	8	1	1	1	254	28	9.25	0	1	1
FALSE	Master Protein	A0AAE8KRW3	ATP-binding cassette, subfamily B OS=Lactobacillus apis OX=303541 GN=GA0061073_1133 PE=4 SV=1	2	1	1	1	620	69.2	5.67	0	1	1
FALSE	Master Protein	A0A1I1R6P5	ATP-binding cassette, subfamily B, AbcA/BmrA OS=Lactobacillus bombicola OX=1505723 GN=SAMN04487792_0180 PE=4 SV=1	1	1	1	1	574	63.9	8.66	0	1	1
FALSE	Master Protein	A0A9X3W2S0	ATP-binding protein (Fragment) OS=Lactobacillus amylovorus OX=1604 GN=ODV08_09830 PE=4 SV=1	3	1	1	1	402	46.1	5.95	0	1	1
FALSE	Master Protein	A0A9E2KRG8	ATP-binding protein OS=Candidatus Lactobacillus pullistercoris OX=2838636 GN=H9806_00810 PE=4 SV=1	7	1	1	1	289	32.1	6.39	0	1	1
FALSE	Master Protein	A0A948TJ65	ATP-binding protein OS=Candidatus Paralactobacillus gallistercoris OX=2838724 GN=H9901_01915 PE=4 SV=1	3	1	1	1	359	41.4	7.94	0	1	1
FALSE	Master Protein	A0A5P5ZK48	ATP-binding protein OS=Lactobacillus acetotolerans OX=1600 GN=LA749_07520 PE=4 SV=1	2	1	1	1	398	45.9	7.99	0	1	1
FALSE	Master Protein	A0A5E8CQU0	ATP-binding protein OS=Lactobacillus amylovorus OX=1604 GN=DM298_09460 PE=4 SV=1	10	1	1	1	106	12.2	5.22	0	1	1
FALSE	Master Protein	A0A1I1TUJ5	ATP-binding protein OS=Lactobacillus bombicola OX=1505723 GN=SAMN04487792_1628 PE=4 SV=1	3	1	1	1	673	76.2	8.06	0	1	1
FALSE	Master Protein	A0A921K504	ATP-binding protein OS=Lactobacillus crispatus OX=47770 GN=K8V23_02950 PE=4 SV=1	7	2	2	2	262	29.5	8.57	0	2	1
FALSE	Master Protein	A0A1Y4Q752	ATP-binding protein OS=Lactobacillus gallinarum OX=52242 GN=B5E63_02910 PE=4 SV=1	4	1	2	1	371	42.6	5.53	0	1	1
FALSE	Master Protein	A0A558JM84	ATP-binding protein OS=Lactobacillus jensenii OX=109790 GN=F6H94_06025 PE=4 SV=1	3	1	1	1	671	75.8	6.33	0	1	1
FALSE	Master Protein	A0A9X7TEP6	ATP-binding protein OS=Lactobacillus johnsonii OX=33959 GN=FEE39_10340 PE=4 SV=1	2	1	1	1	676	77.3	6.24	0	1	1
FALSE	Master Protein	A0A7L5UKS3	ATP-binding protein OS=Lactobacillus sp. 3B(2020) OX=2695882 GN=GTO83_05205 PE=4 SV=1	2	1	1	1	760	87.4	6.83	0	1	1
FALSE	Master Protein	A0A8I1IJA2	ATP-binding protein OS=Lactobacillus sp. A27 OX=2796363 GN=JEM49_10220 PE=4 SV=1	2	1	1	1	998	115.5	8.48	0	1	1
FALSE	Master Protein	A0A437SV11	ATP-binding protein OS=Lactobacillus xujianguonis OX=2495899 GN=EJK17_05910 PE=4 SV=1	7	1	1	1	170	20.2	5.64	0	1	1
FALSE	Master Protein	A0AAC9VN58	ATP-dependent 6-phosphofructokinase OS=Lactobacillus delbrueckii subsp. lactis DSM 20072 OX=888027 GN=LDL72_02510 PE=3 SV=1	8	2	5	2	359	38.8	9.45	0	2	1
FALSE	Master Protein	A0A5N1ICV1	ATP-dependent 6-phosphofructokinase OS=Lactobacillus jensenii OX=109790 GN=pfkA PE=3 SV=1	7	1	1	1	319	33.9	5.66	0	1	1
FALSE	Master Protein	A0A3M0NKQ8	ATP-dependent 6-phosphofructokinase OS=Lactobacillus sp. ESL0263 OX=2069350 GN=pfkA PE=3 SV=1	7	1	1	1	319	34	5.43	0	1	1
FALSE	Master Protein	A0A0R1SAK7	ATP-dependent chaperone ClpB OS=Lactobacillus psittaci DSM 15354 OX=1122152 GN=FC23_GL001127 PE=4 SV=1	3	1	6	1	826	91.3	9.26	0	1	1
FALSE	Master Protein	A0A349MVZ7	ATP-dependent Clp protease ATP-binding subunit ClpC OS=Lactobacillus sp OX=1591 GN=DCW31_05650 PE=3 SV=1	2	1	1	1	832	91.5	5.44	0	1	1
FALSE	Master Protein	A0A2R3JRC6	ATP-dependent Clp protease ATP-binding subunit ClpC OS=Lactobacillus sp. CBA3605 OX=2099788 GN=C5Z25_10240 PE=3 SV=1	4	3	3	3	834	91.9	6.39	0	3	1
FALSE	Master Protein	A0A0R1LXB6	ATP-dependent Clp protease ATP-binding subunit ClpE OS=Lactobacillus equicursoris DSM 19284 = JCM 14600 = CIP 110162 OX=1293597 GN=FC20_GL001376 PE=4 SV=1	4	3	3	2	697	76.8	5.52	0	3	1
FALSE	Master Protein	A0A948X2K3	ATP-dependent Clp protease ATP-binding subunit ClpX OS=Candidatus Paralactobacillus gallistercoris OX=2838724 GN=clpX PE=3 SV=1	3	1	2	1	424	46.8	5.14	0	1	1
FALSE	Master Protein	A0A396SSG0	ATP-dependent Clp protease ATP-binding subunit ClpX OS=Lactobacillus bombicola OX=1505723 GN=clpX PE=3 SV=1	4	1	1	1	425	47.5	5.26	0	1	1
FALSE	Master Protein	K0NMC0	ATP-dependent Clp protease ATP-binding subunit ClpX OS=Lactobacillus equicursoris DSM 19284 = JCM 14600 = CIP 110162 OX=1293597 GN=clpX PE=3 SV=1	5	2	3	2	418	46.4	5.05	0	2	1
FALSE	Master Protein	A0A0R1YE81	ATP-dependent Clp protease ATP-binding subunit ClpX OS=Lactobacillus hamsteri DSM 5661 = JCM 6256 OX=1423754 GN=clpX PE=3 SV=1	2	1	1	1	423	47.2	5.63	0	1	1
FALSE	Master Protein	A0A0R1V9U5	ATP-dependent Clp protease ATP-binding subunit ClpX OS=Lactobacillus kitasatonis DSM 16761 = JCM 1039 OX=1423767 GN=clpX PE=3 SV=1	2	1	1	1	423	46.9	5.54	0	1	1
FALSE	Master Protein	A0A3M0LUW4	ATP-dependent Clp protease ATP-binding subunit ClpX OS=Lactobacillus sp. ESL0246 OX=2069359 GN=clpX PE=3 SV=1	3	1	1	1	426	47.4	5.92	0	1	1
FALSE	Master Protein	C2EMK4	ATP-dependent Clp protease ATP-binding subunit ClpX OS=Lactobacillus ultunensis DSM 16047 OX=525365 GN=clpX PE=3 SV=1	3	1	2	1	432	48	6.27	0	1	1
FALSE	Master Protein	A0A9E2KT79	ATP-dependent Clp protease ATP-binding subunit OS=Candidatus Lactobacillus pullistercoris OX=2838636 GN=H9806_09130 PE=4 SV=1	2	1	1	1	703	78.3	5.6	0	1	1
FALSE	Master Protein	A0A3R6V9S5	ATP-dependent Clp protease ATP-binding subunit OS=Lactobacillus bombicola OX=1505723 GN=DS834_05245 PE=3 SV=1	4	3	3	1	831	92.3	8.41	0	3	1
FALSE	Master Protein	A0A6A1Z635	ATP-dependent Clp protease ATP-binding subunit OS=Lactobacillus crispatus OX=47770 GN=F8251_06170 PE=4 SV=1	2	1	1	1	708	78.7	5.66	0	1	1
FALSE	Master Protein	A0A844FL60	ATP-dependent Clp protease ATP-binding subunit OS=Lactobacillus equicursoris OX=420645 GN=FYJ61_00680 PE=4 SV=1	2	1	1	1	820	90.6	6.43	0	1	1
FALSE	Master Protein	A0AA47B3T7	ATP-dependent Clp protease ATP-binding subunit OS=Lactobacillus helsingborgensis OX=1218494 GN=LDX53_08645 PE=4 SV=1	2	2	2	2	700	77.9	5.88	0	2	1
FALSE	Master Protein	A0AAJ3YN18	ATP-dependent Clp protease ATP-binding subunit OS=Lactobacillus helveticus OX=1587 GN=DM470_02990 PE=4 SV=1	6	3	20	3	826	91.8	8.47	0	3	1
FALSE	Master Protein	A0A5N1IJ76	ATP-dependent Clp protease ATP-binding subunit OS=Lactobacillus jensenii OX=109790 GN=F6H94_02725 PE=4 SV=1	2	1	2	1	827	91.3	9.01	0	1	1
FALSE	Master Protein	A0AA46KBK8	ATP-dependent Clp protease ATP-binding subunit OS=Lactobacillus sp. c10Ua232AE OX=2508709 GN=ETI26_04005 PE=4 SV=1	3	1	1	1	827	91.2	8.63	0	1	1
FALSE	Master Protein	A0A3M0LWQ1	ATP-dependent Clp protease ATP-binding subunit OS=Lactobacillus sp. ESL0246 OX=2069359 GN=F5ESL0246_06500 PE=3 SV=1	6	4	4	1	831	92.3	8.56	0	4	1
FALSE	Master Protein	A0A3M0NZL9	ATP-dependent Clp protease ATP-binding subunit OS=Lactobacillus sp. ESL0261 OX=2069348 GN=F5ESL0261_07575 PE=3 SV=1	3	2	3	1	830	92.3	7.28	0	2	1
FALSE	Master Protein	A0A437SWL4	ATP-dependent Clp protease ATP-binding subunit OS=Lactobacillus xujianguonis OX=2495899 GN=EJK17_02345 PE=3 SV=1	3	2	2	1	743	82.7	5.19	0	2	1
FALSE	Master Protein	A0A137PRI2	ATP-dependent Clp protease ClpE OS=Lactobacillus helveticus OX=1587 GN=BC335_1693 PE=3 SV=1	3	2	2	1	729	81.6	5.57	0	2	1
FALSE	Master Protein	A0A0F4LPH5	ATP-dependent Clp protease OS=Lactobacillus apis OX=303541 GN=JF72_11240 PE=3 SV=1	5	4	5	2	834	92.4	7.27	0	4	1
FALSE	Master Protein	I7JUE1	ATP-dependent Clp protease OS=Lactobacillus hominis DSM 23910 = CRBIP 24.179 OX=1423758 GN=BN55_06755 PE=3 SV=1	1	1	1	1	824	91.1	8.9	0	1	1
FALSE	Master Protein	Q04BH7	ATP-dependent Clp protease proteolytic subunit OS=Lactobacillus delbrueckii subsp. bulgaricus (strain ATCC BAA-365 / Lb-18) OX=321956 GN=clpP PE=3 SV=1	14	2	2	2	194	21.3	5.12	0	2	1
FALSE	Master Protein	A0A833CED8	ATP-dependent Clp protease proteolytic subunit OS=Lactobacillus gasseri OX=1596 GN=F8244_00405 PE=3 SV=1	7	1	1	1	223	24.6	5.41	0	1	1
FALSE	Master Protein	A0A556U9J6	ATP-dependent Clp protease proteolytic subunit OS=Lactobacillus sp. LL6 OX=2596827 GN=FOD82_08645 PE=3 SV=1	7	2	2	2	235	25.2	4.84	0	2	1
FALSE	Master Protein	A0A0D6A4Q8	ATP-dependent DNA helicase OS=Lactobacillus acetotolerans OX=1600 GN=LBAT_1310 PE=3 SV=1	2	1	1	1	751	84.4	6.52	0	1	1
FALSE	Master Protein	A0A9X3W7C2	ATP-dependent DNA helicase OS=Lactobacillus amylovorus OX=1604 GN=ODU72_09815 PE=3 SV=1	1	1	1	1	781	90.4	9.09	0	1	1
FALSE	Master Protein	K0NSF0	ATP-dependent DNA helicase OS=Lactobacillus equicursoris DSM 19284 = JCM 14600 = CIP 110162 OX=1293597 GN=FC20_GL000161 PE=3 SV=1	3	2	4	2	740	83.8	5.96	0	2	1
FALSE	Master Protein	U4QKM1	ATP-dependent DNA helicase OS=Lactobacillus helveticus CIRM-BIA 953 OX=1226335 GN=LHCIRMBIA953_01179 PE=4 SV=1	1	1	1	1	768	89.5	7.71	0	1	1
FALSE	Master Protein	A0A3Q8SV99	ATP-dependent DNA helicase OS=Lactobacillus helveticus OX=1587 GN=pcrA PE=3 SV=1	2	1	1	1	748	84.5	6.05	0	1	1
FALSE	Master Protein	E1NV43	ATP-dependent DNA helicase OS=Lactobacillus iners LactinV 01V1-a OX=879297 GN=pcrA PE=3 SV=1	4	3	3	3	742	84.1	6.33	0	3	1
FALSE	Master Protein	A0A4S2BE01	ATP-dependent DNA helicase OS=Lactobacillus intestinalis OX=151781 GN=pcrA PE=3 SV=1	3	2	2	2	744	84.1	5.5	0	2	1
FALSE	Master Protein	Q74I48	ATP-dependent DNA helicase OS=Lactobacillus johnsonii (strain CNCM I-12250 / La1 / NCC 533) OX=257314 GN=LJ_1721 PE=3 SV=1	3	2	3	1	748	84.3	6.7	0	2	1
FALSE	Master Protein	A0A921EIX3	ATP-dependent DNA helicase OS=Lactobacillus johnsonii OX=33959 GN=K8V69_03965 PE=3 SV=1	5	2	2	2	682	78.7	9.51	0	2	1
FALSE	Master Protein	A0A9X7TVQ5	ATP-dependent DNA helicase OS=Lactobacillus johnsonii OX=33959 GN=pcrA PE=3 SV=1	3	2	3	1	748	84.3	6.16	0	2	1
FALSE	Master Protein	A0A0R1S0F5	ATP-dependent DNA helicase OS=Lactobacillus psittaci DSM 15354 OX=1122152 GN=FC23_GL001291 PE=3 SV=1	4	2	3	2	747	83.8	6.98	0	2	1
FALSE	Master Protein	A0A0R2FPK3	ATP-dependent DNA helicase OS=Lactobacillus selangorensis OX=81857 GN=IV38_GL000676 PE=3 SV=1	2	1	1	1	755	85.7	5.48	0	1	1
FALSE	Master Protein	A0A349MX10	ATP-dependent DNA helicase OS=Lactobacillus sp OX=1591 GN=pcrA PE=3 SV=1	4	2	2	2	768	86.7	5.14	0	2	1
FALSE	Master Protein	A0A7L5UJB3	ATP-dependent DNA helicase OS=Lactobacillus sp. 3B(2020) OX=2695882 GN=pcrA PE=3 SV=1	1	1	1	1	757	85.8	5.96	0	1	1
FALSE	Master Protein	A0A2R3JU49	ATP-dependent DNA helicase OS=Lactobacillus sp. CBA3606 OX=2099789 GN=C5Z26_02630 PE=4 SV=1	2	1	1	1	479	53	8.25	0	1	1
FALSE	Master Protein	A0A3M0NPR8	ATP-dependent DNA helicase OS=Lactobacillus sp. ESL0225 OX=2069351 GN=pcrA PE=3 SV=1	4	2	2	2	746	84	6.3	0	2	1
FALSE	Master Protein	A0A7X9N5Z3	ATP-dependent DNA helicase OS=Lactobacillus sp. MRS-253-APC-2B OX=2725305 GN=pcrA PE=3 SV=1	2	1	1	1	746	84.8	6.07	0	1	1
FALSE	Master Protein	A0A437SWY3	ATP-dependent DNA helicase OS=Lactobacillus xujianguonis OX=2495899 GN=pcrA PE=3 SV=1	2	2	2	2	749	84.2	5.6	0	2	1
FALSE	Master Protein	K1N7H9	ATP-dependent DNA helicase RecG C-terminal domain-containing protein OS=Lactobacillus crispatus FB077-07 OX=883092 GN=HMPREF9249_00896 PE=4 SV=1	8	2	4	2	426	48.7	8.24	0	2	1
FALSE	Master Protein	A0A5P5ZI04	ATP-dependent DNA helicase RecG OS=Lactobacillus acetotolerans OX=1600 GN=recG PE=3 SV=1	2	1	2	1	679	76.3	9.32	0	1	1
FALSE	Master Protein	Q5FJI6	ATP-dependent DNA helicase RecG OS=Lactobacillus acidophilus (strain ATCC 700396 / NCK56 / N2 / NCFM) OX=272621 GN=recG PE=3 SV=1	3	2	2	2	678	76.6	8.25	0	2	1
FALSE	Master Protein	Q1G9J8	ATP-dependent DNA helicase RecG OS=Lactobacillus delbrueckii subsp. bulgaricus (strain ATCC 11842 / DSM 20081 / BCRC 10696 / JCM 1002 / NBRC 13953 / NCIMB 11778 / NCTC 12712 / WDCM 00102 / Lb 14) OX=390333 GN=recG PE=3 SV=1	2	1	1	1	679	76.1	6.71	0	1	1
FALSE	Master Protein	I7LC47	ATP-dependent DNA helicase RecG OS=Lactobacillus gigeriorum DSM 23908 = CRBIP 24.85 OX=1423751 GN=recG PE=3 SV=1	3	2	2	2	679	76.1	8.87	0	2	1
FALSE	Master Protein	A0AA47B2Q0	ATP-dependent DNA helicase RecG OS=Lactobacillus helsingborgensis OX=1218494 GN=recG PE=3 SV=1	2	1	2	1	678	76.4	9.26	0	1	1
FALSE	Master Protein	A0A5N1IEZ8	ATP-dependent DNA helicase RecG OS=Lactobacillus jensenii OX=109790 GN=recG PE=3 SV=1	2	1	1	1	674	76.2	8.63	0	1	1
FALSE	Master Protein	I7LBM6	ATP-dependent DNA helicase RecG OS=Lactobacillus pasteurii DSM 23907 = CRBIP 24.76 OX=1423790 GN=recG PE=3 SV=1	3	1	1	1	679	76.5	6.79	0	1	1
FALSE	Master Protein	A0A0R1S4P3	ATP-dependent DNA helicase RecG OS=Lactobacillus psittaci DSM 15354 OX=1122152 GN=recG PE=3 SV=1	2	1	3	1	673	75.4	9.06	0	1	1
FALSE	Master Protein	A0A0R2FM01	ATP-dependent DNA helicase RecG OS=Lactobacillus selangorensis OX=81857 GN=recG PE=3 SV=1	1	1	1	1	681	76.8	8.24	0	1	1
FALSE	Master Protein	A0A8I1I628	ATP-dependent DNA helicase RecG OS=Lactobacillus sp. A27 OX=2796363 GN=recG PE=3 SV=1	6	3	3	3	676	75.8	8.72	0	3	1
FALSE	Master Protein	N1ZVD6	ATP-dependent DNA helicase RecG OS=Lactobacillus sp. ASF360 OX=97137 GN=recG PE=3 SV=1	3	2	2	2	678	76.6	9.2	0	2	1
FALSE	Master Protein	A0A2R3JM56	ATP-dependent DNA helicase RecG OS=Lactobacillus sp. CBA3605 OX=2099788 GN=recG PE=3 SV=1	2	1	1	1	679	74.7	7.4	0	1	1
FALSE	Master Protein	A0A556UCU4	ATP-dependent DNA helicase RecG OS=Lactobacillus sp. LL6 OX=2596827 GN=recG PE=3 SV=1	5	2	2	2	680	76.2	8.79	0	2	1
FALSE	Master Protein	A0A256LB99	ATP-dependent DNA helicase RecG OS=Lactobacillus taiwanensis OX=508451 GN=recG PE=3 SV=1	3	2	19	2	679	76	9.13	0	2	1
FALSE	Master Protein	Q74JQ3	ATP-dependent endonuclease OS=Lactobacillus johnsonii (strain CNCM I-12250 / La1 / NCC 533) OX=257314 GN=LJ_1055 PE=4 SV=1	1	1	1	1	578	66.4	6.15	0	1	1
FALSE	Master Protein	A0A5B8EDK7	ATP-dependent exonuclease OS=Lactobacillus amylovorus OX=1604 GN=DM298_05685 PE=4 SV=1	2	1	1	1	637	73.6	7.49	0	1	1
FALSE	Master Protein	A0AAC9JXU2	ATP-dependent exonuclease OS=Lactobacillus delbrueckii subsp. jakobsenii ZN7a-9 = DSM 26046 OX=1217420 GN=LJ046_07090 PE=4 SV=1	6	3	3	1	594	68	5.41	0	3	1
FALSE	Master Protein	A0A0R1S3I9	ATP-dependent exonuclease subunit B OS=Lactobacillus psittaci DSM 15354 OX=1122152 GN=FC23_GL000541 PE=4 SV=1	1	1	1	1	1150	131.8	5.88	0	1	1
FALSE	Master Protein	A0AAJ5MQZ5	ATP-dependent helicase OS=Lactobacillus delbrueckii subsp. indicus OX=249265 GN=OKX59_05255 PE=4 SV=1	2	1	1	1	658	74.1	5.43	0	1	1
FALSE	Master Protein	A0AAC9VR61	ATP-dependent helicase OS=Lactobacillus delbrueckii subsp. lactis DSM 20072 OX=888027 GN=LDL72_09125 PE=4 SV=1	3	1	1	1	453	51.3	10.04	0	1	1
FALSE	Master Protein	A0A3G6K670	ATP-dependent helicase OS=Lactobacillus delbrueckii subsp. lactis OX=29397 GN=DQL93_04475 PE=4 SV=1	2	2	5	2	1185	133.2	5.45	0	2	1
FALSE	Master Protein	A0A6A7K0Y7	ATP-dependent helicase OS=Lactobacillus helveticus OX=1587 GN=GDZ32_03990 PE=4 SV=1	2	1	1	1	423	47.8	9.61	0	1	1
FALSE	Master Protein	A0A6A8MF94	ATP-dependent helicase OS=Lactobacillus porci OX=2012477 GN=FYJ62_07485 PE=4 SV=1	1	1	1	1	1078	124.4	5.68	0	1	1
FALSE	Master Protein	A0A2R3JXK4	ATP-dependent helicase OS=Lactobacillus sp. CBA3606 OX=2099789 GN=C5Z26_09300 PE=3 SV=1	5	2	2	2	793	89.5	6.3	0	2	1
FALSE	Master Protein	A0A3M0LUE3	ATP-dependent helicase OS=Lactobacillus sp. ESL0246 OX=2069359 GN=F5ESL0246_03890 PE=4 SV=1	1	1	1	1	1164	134.1	5.74	0	1	1
FALSE	Master Protein	A0A9E2KQT5	ATP-dependent helicase/deoxyribonuclease subunit B OS=Candidatus Lactobacillus pullistercoris OX=2838636 GN=rexB PE=3 SV=1	1	1	1	1	1159	133.8	6.37	0	1	1
FALSE	Master Protein	A0A5P5ZIG9	ATP-dependent helicase/deoxyribonuclease subunit B OS=Lactobacillus acetotolerans OX=1600 GN=rexB PE=3 SV=1	2	2	2	2	1161	133.2	6.06	0	2	1
FALSE	Master Protein	K0NXN5	ATP-dependent helicase/deoxyribonuclease subunit B OS=Lactobacillus equicursoris 66c OX=872326 GN=BN146_08420 PE=4 SV=1	1	1	1	1	1173	133.8	5.26	0	1	1
FALSE	Master Protein	A0A0R1UBP7	ATP-dependent helicase/deoxyribonuclease subunit B OS=Lactobacillus kalixensis DSM 16043 OX=1423763 GN=rexB PE=3 SV=1	2	2	2	2	1159	133.7	5.17	0	2	1
FALSE	Master Protein	A0A0F4L9Q3	ATP-dependent helicase/deoxyribonuclease subunit B OS=Lactobacillus kullabergensis OX=1218493 GN=rexB PE=3 SV=1	3	3	3	1	1157	132.8	5.73	0	3	1
FALSE	Master Protein	I7LBH3	ATP-dependent helicase/deoxyribonuclease subunit B OS=Lactobacillus pasteurii DSM 23907 = CRBIP 24.76 OX=1423790 GN=rexB PE=3 SV=1	2	1	1	1	1160	134.1	5.34	0	1	1
FALSE	Master Protein	A0A2R3JVN2	ATP-dependent helicase/deoxyribonuclease subunit B OS=Lactobacillus sp. CBA3606 OX=2099789 GN=rexB PE=3 SV=1	1	1	3	1	1198	134	6.55	0	1	1
FALSE	Master Protein	A0A556UCE4	ATP-dependent helicase/deoxyribonuclease subunit B OS=Lactobacillus sp. LL6 OX=2596827 GN=rexB PE=3 SV=1	1	1	1	1	1157	133.9	5.35	0	1	1
FALSE	Master Protein	A0A2A7RF09	ATP-dependent helicase/deoxyribonuclease subunit B OS=Lactobacillus sp. UMNPBX1 OX=2042046 GN=rexB PE=3 SV=1	2	2	2	2	1159	134.4	5.3	0	2	1
FALSE	Master Protein	A0A837BUH9	ATP-dependent helicase/deoxyribonuclease subunit B OS=Lactobacillus sp. wkB10 OX=1545701 GN=rexB PE=3 SV=1	3	3	3	1	1157	132.7	5.83	0	3	1
FALSE	Master Protein	A0A256LGM3	ATP-dependent helicase/deoxyribonuclease subunit B OS=Lactobacillus taiwanensis OX=508451 GN=rexB PE=3 SV=1	2	1	1	1	1158	134.1	5.29	0	1	1
FALSE	Master Protein	A0A437SY39	ATP-dependent helicase/deoxyribonuclease subunit B OS=Lactobacillus xujianguonis OX=2495899 GN=rexB PE=3 SV=1	2	2	2	2	1159	133.7	6.13	0	2	1
FALSE	Master Protein	A0A916VI81	ATP-dependent helicase/nuclease subunit A OS=Lactobacillus corticis OX=2201249 GN=addA PE=3 SV=1	3	2	3	2	1207	138.1	5.95	0	2	1
FALSE	Master Protein	A0A7X4HNI9	ATP-dependent helicase/nuclease subunit A OS=Lactobacillus crispatus OX=47770 GN=addA PE=3 SV=1	1	1	7	1	1202	138.5	5.71	0	1	1
FALSE	Master Protein	K0NY78	ATP-dependent helicase/nuclease subunit A OS=Lactobacillus equicursoris DSM 19284 = JCM 14600 = CIP 110162 OX=1293597 GN=addA PE=3 SV=1	2	2	2	2	1245	141.3	5.1	0	2	1
FALSE	Master Protein	U6FBN7	ATP-dependent helicase/nuclease subunit A OS=Lactobacillus helveticus CIRM-BIA 104 OX=1226333 GN=addA PE=3 SV=1	1	2	2	2	1204	139.3	5.55	0	2	1
FALSE	Master Protein	A0A9X7TX12	ATP-dependent helicase/nuclease subunit A OS=Lactobacillus johnsonii OX=33959 GN=addA PE=3 SV=1	1	1	2	1	1204	139.6	5.24	0	1	1
FALSE	Master Protein	A0A0R1UB75	ATP-dependent helicase/nuclease subunit A OS=Lactobacillus kalixensis DSM 16043 OX=1423763 GN=addA PE=3 SV=1	3	2	2	2	1203	139.5	5.43	0	2	1
FALSE	Master Protein	A0A6B2FUK7	ATP-dependent helicase/nuclease subunit A OS=Lactobacillus paragasseri OX=2107999 GN=addA PE=3 SV=1	3	3	4	3	1204	139	5.19	0	3	1
FALSE	Master Protein	I7JYI7	ATP-dependent helicase/nuclease subunit A OS=Lactobacillus pasteurii DSM 23907 = CRBIP 24.76 OX=1423790 GN=addA PE=3 SV=1	1	1	1	1	1204	139.5	5.19	0	1	1
FALSE	Master Protein	A0A6A8MEE4	ATP-dependent helicase/nuclease subunit A OS=Lactobacillus porci OX=2012477 GN=addA PE=3 SV=1	2	2	2	2	1243	141.3	5.19	0	2	1
FALSE	Master Protein	A0A7L5UF68	ATP-dependent helicase/nuclease subunit A OS=Lactobacillus sp. 3B(2020) OX=2695882 GN=addA PE=3 SV=1	1	1	1	1	1270	144.5	5.63	0	1	1
FALSE	Master Protein	A0AA46KDY3	ATP-dependent helicase/nuclease subunit A OS=Lactobacillus sp. c10Ua232AE OX=2508709 GN=addA PE=3 SV=1	3	2	2	2	1186	135.1	5.49	0	2	1
FALSE	Master Protein	A0A854ZQ61	ATP-dependent helicase/nuclease subunit A OS=Lactobacillus sp. UMNPBX4 OX=2042043 GN=addA PE=3 SV=1	1	1	1	1	1204	139.2	5.41	0	1	1
FALSE	Master Protein	C2EK48	ATP-dependent helicase/nuclease subunit A OS=Lactobacillus ultunensis DSM 16047 OX=525365 GN=addA PE=3 SV=1	2	3	3	3	1207	139.6	5.72	0	3	1
FALSE	Master Protein	A0A916VHG5	ATP-dependent helicase/nuclease subunit B OS=Lactobacillus corticis OX=2201249 GN=addB PE=4 SV=1	2	2	2	2	1156	132.8	5.59	0	2	1
FALSE	Master Protein	A0A1F1QX21	ATP-dependent Lon protease OS=Lactobacillus sp. HMSC08B12 OX=1581136 GN=HMPREF3168_02505 PE=4 SV=1	1	1	2	1	704	79.3	5.67	0	1	1
FALSE	Master Protein	A0A948TII2	ATP-dependent protease ATPase subunit HslU OS=Candidatus Paralactobacillus gallistercoris OX=2838724 GN=hslU PE=3 SV=1	8	2	2	2	470	52.8	5.31	0	2	1
FALSE	Master Protein	Q1G9V4	ATP-dependent protease ATPase subunit HslU OS=Lactobacillus delbrueckii subsp. bulgaricus (strain ATCC 11842 / DSM 20081 / BCRC 10696 / JCM 1002 / NBRC 13953 / NCIMB 11778 / NCTC 12712 / WDCM 00102 / Lb 14) OX=390333 GN=hslU PE=3 SV=1	6	2	2	2	464	51.9	5.31	0	2	1
FALSE	Master Protein	A0A9X5AKT7	ATP-dependent protease ATPase subunit HslU OS=Lactobacillus johnsonii OX=33959 GN=hslU PE=3 SV=1	4	2	2	1	464	52.5	5.85	0	2	1
FALSE	Master Protein	A0A0F4LI75	ATP-dependent protease ATPase subunit HslU OS=Lactobacillus kimbladii OX=1218506 GN=hslU PE=3 SV=1	7	3	4	2	469	52.7	5.53	0	3	1
FALSE	Master Protein	I7LE75	ATP-dependent protease ATPase subunit HslU OS=Lactobacillus pasteurii DSM 23907 = CRBIP 24.76 OX=1423790 GN=hslU PE=3 SV=1	2	1	1	1	464	52.4	5.12	0	1	1
FALSE	Master Protein	A0A2Z6T964	ATP-dependent protease ATPase subunit HslU OS=Lactobacillus rodentium OX=947835 GN=hslU PE=3 SV=1	2	1	1	1	464	52.2	5.29	0	1	1
FALSE	Master Protein	A0A0R2FP72	ATP-dependent protease ATPase subunit HslU OS=Lactobacillus selangorensis OX=81857 GN=hslU PE=3 SV=1	3	1	1	1	472	53.1	5.34	0	1	1
FALSE	Master Protein	C8PAN0	ATP-dependent protease HslVU, peptidase subunit OS=Lactobacillus iners DSM 13335 OX=525328 GN=hslV PE=3 SV=1	10	1	1	1	174	18.5	5.25	0	1	1
FALSE	Master Protein	A0A0R1U6M9	ATP-dependent protease OS=Lactobacillus kalixensis DSM 16043 OX=1423763 GN=FC46_GL001225 PE=4 SV=1	2	1	1	1	709	79	5.47	0	1	1
FALSE	Master Protein	A0A0R2L299	ATP-dependent protease peptidase subunit OS=Lactobacillus amylovorus DSM 16698 OX=695563 GN=IV44_GL000888 PE=3 SV=1	6	2	2	2	174	18.7	5.26	0	2	1
FALSE	Master Protein	A0A0R2D1D3	ATP-dependent protease peptidase subunit OS=Lactobacillus taiwanensis DSM 21401 OX=1423809 GN=FD18_GL000983 PE=3 SV=1	6	1	1	1	174	18.5	5.25	0	1	1
FALSE	Master Protein	A0A948WZ72	ATP-dependent protease subunit HslV OS=Candidatus Paralactobacillus gallistercoris OX=2838724 GN=hslV PE=3 SV=1	6	1	1	1	174	18.6	5.87	0	1	1
FALSE	Master Protein	A0A0R2G9S6	ATP-dependent protease subunit HslV OS=Lactobacillus selangorensis OX=81857 GN=hslV PE=3 SV=1	6	1	2	1	174	18.6	5.24	0	1	1
FALSE	Master Protein	A0A805YQM8	ATP-dependent RecD2 DNA helicase OS=Lactobacillus gasseri (strain ATCC 33323 / DSM 20243 / BCRC 14619 / CIP 102991 / JCM 1131 / KCTC 3163 / NCIMB 11718 / NCTC 13722 / AM63) OX=324831 GN=recD2 PE=3 SV=1	3	2	2	2	792	87.9	5.47	0	2	1
FALSE	Master Protein	C8PAU3	ATP-dependent RecD2 DNA helicase OS=Lactobacillus iners DSM 13335 OX=525328 GN=recD PE=3 SV=1	2	1	1	1	780	87.6	5.15	0	1	1
FALSE	Master Protein	A0A0R1UJ97	ATP-dependent RecD2 DNA helicase OS=Lactobacillus kalixensis DSM 16043 OX=1423763 GN=recD2 PE=3 SV=1	5	3	5	3	769	85.7	5.27	0	3	1
FALSE	Master Protein	A0A0F4LKY6	ATP-dependent RecD2 DNA helicase OS=Lactobacillus kimbladii OX=1218506 GN=recD2 PE=3 SV=1	1	1	1	1	792	87.9	6.28	0	1	1
FALSE	Master Protein	I7LBA0	ATP-dependent RecD2 DNA helicase OS=Lactobacillus pasteurii DSM 23907 = CRBIP 24.76 OX=1423790 GN=recD2 PE=3 SV=1	1	1	1	1	786	87.2	5.5	0	1	1
FALSE	Master Protein	A0A6A8MAF4	ATP-dependent RecD2 DNA helicase OS=Lactobacillus porci OX=2012477 GN=recD2 PE=3 SV=1	1	1	2	1	782	85.1	5.16	0	1	1
FALSE	Master Protein	A0A0R1S3H7	ATP-dependent RecD2 DNA helicase OS=Lactobacillus psittaci DSM 15354 OX=1122152 GN=recD2 PE=3 SV=1	2	1	1	1	780	86.9	5.3	0	1	1
FALSE	Master Protein	A0A0R2G9Z4	ATP-dependent RecD2 DNA helicase OS=Lactobacillus selangorensis OX=81857 GN=recD2 PE=3 SV=1	8	4	4	4	827	92.3	5.53	0	4	1
FALSE	Master Protein	A0A3M0NMJ1	ATP-dependent RecD2 DNA helicase OS=Lactobacillus sp. ESL0225 OX=2069351 GN=recD2 PE=3 SV=1	2	1	1	1	784	86.9	6.61	0	1	1
FALSE	Master Protein	A0A3M0P0E9	ATP-dependent RecD2 DNA helicase OS=Lactobacillus sp. ESL0261 OX=2069348 GN=recD2 PE=3 SV=1	1	1	1	1	792	87.8	6.16	0	1	1
FALSE	Master Protein	A0A3M0NLE0	ATP-dependent RecD2 DNA helicase OS=Lactobacillus sp. ESL0263 OX=2069350 GN=recD2 PE=3 SV=1	4	2	2	2	787	87.1	5.59	0	2	1
FALSE	Master Protein	A0A556UBY5	ATP-dependent RecD2 DNA helicase OS=Lactobacillus sp. LL6 OX=2596827 GN=recD2 PE=3 SV=1	2	2	3	2	775	86.2	5.5	0	2	1
FALSE	Master Protein	A0A7X9N801	ATP-dependent RecD2 DNA helicase OS=Lactobacillus sp. MRS-253-APC-2B OX=2725305 GN=recD2 PE=3 SV=1	1	1	2	1	835	93.2	6.64	0	1	1
FALSE	Master Protein	A0A854ZGU0	ATP-dependent RecD2 DNA helicase OS=Lactobacillus sp. UMNPBX4 OX=2042043 GN=recD2 PE=3 SV=1	2	1	1	1	784	86.8	5.57	0	1	1
FALSE	Master Protein	A0A1V3Y1H2	ATP-dependent RNA helicase OS=Lactobacillus gasseri OX=1596 GN=BXT97_07380 PE=3 SV=1	4	1	1	1	485	54.5	9.61	0	1	1
FALSE	Master Protein	I7LG81	ATP-dependent RNA helicase OS=Lactobacillus gigeriorum DSM 23908 = CRBIP 24.85 OX=1423751 GN=BN52_04190 PE=4 SV=1	3	1	1	1	417	46.8	9.77	0	1	1
FALSE	Master Protein	A0A0F4LFH7	ATP-dependent RNA helicase OS=Lactobacillus melliventris OX=1218507 GN=rhe PE=4 SV=1	8	2	3	2	408	45.9	9.88	0	2	1
FALSE	Master Protein	I7J0Z4	ATP-dependent RNA helicase OS=Lactobacillus pasteurii DSM 23907 = CRBIP 24.76 OX=1423790 GN=BN53_07755 PE=4 SV=1	3	1	1	1	410	46.4	9.74	0	1	1
FALSE	Master Protein	A0A0D6A1X2	ATP-dependent zinc metalloprotease FtsH OS=Lactobacillus acetotolerans OX=1600 GN=hflB PE=3 SV=1	8	3	3	3	719	78.7	6.65	0	3	1
FALSE	Master Protein	A0AAE8GWS7	ATP-dependent zinc metalloprotease FtsH OS=Lactobacillus apis OX=303541 GN=ftsH PE=3 SV=1	5	2	2	2	735	80.1	5.26	0	2	1
FALSE	Master Protein	A0A2N5L1H3	ATP-dependent zinc metalloprotease FtsH OS=Lactobacillus crispatus OX=47770 GN=ftsH PE=3 SV=1	2	1	1	1	722	79.2	5.57	0	1	1
FALSE	Master Protein	A0A844FL70	ATP-dependent zinc metalloprotease FtsH OS=Lactobacillus equicursoris OX=420645 GN=hflB PE=3 SV=1	3	2	3	2	744	81.1	5.33	0	2	1
FALSE	Master Protein	D1YL86	ATP-dependent zinc metalloprotease FtsH OS=Lactobacillus gasseri 224-1 OX=679196 GN=hflB PE=3 SV=1	3	2	2	1	708	77.1	6.09	0	2	1
FALSE	Master Protein	A0A0R1YJF0	ATP-dependent zinc metalloprotease FtsH OS=Lactobacillus hamsteri DSM 5661 = JCM 6256 OX=1423754 GN=ftsH PE=3 SV=1	2	1	2	1	670	73.4	5.71	0	1	1
FALSE	Master Protein	I7JUE3	ATP-dependent zinc metalloprotease FtsH OS=Lactobacillus hominis DSM 23910 = CRBIP 24.179 OX=1423758 GN=ftsH PE=3 SV=1	5	2	2	2	722	78.5	5.67	0	2	1
FALSE	Master Protein	A0A4S2BG03	ATP-dependent zinc metalloprotease FtsH OS=Lactobacillus intestinalis OX=151781 GN=ftsH PE=3 SV=1	2	1	2	1	714	78.4	5.86	0	1	1
FALSE	Master Protein	A0A2Z6TR37	ATP-dependent zinc metalloprotease FtsH OS=Lactobacillus rodentium OX=947835 GN=ftsH PE=3 SV=1	2	1	2	1	710	77.6	6.07	0	1	1
FALSE	Master Protein	A0A0R2FJJ2	ATP-dependent zinc metalloprotease FtsH OS=Lactobacillus selangorensis OX=81857 GN=ftsH PE=3 SV=1	1	1	1	1	732	79.5	5.45	0	1	1
FALSE	Master Protein	A0AA46KC60	ATP-dependent zinc metalloprotease FtsH OS=Lactobacillus sp. c10Ua232AE OX=2508709 GN=hflB PE=3 SV=1	1	1	1	1	711	77.9	6.15	0	1	1
FALSE	Master Protein	A0A3M0MRT7	ATP-dependent zinc metalloprotease FtsH OS=Lactobacillus sp. ESL0233 OX=2069354 GN=ftsH PE=3 SV=1	2	2	6	2	726	79.2	6.19	0	2	1
FALSE	Master Protein	A0A1F1QAT9	ATP-dependent zinc metalloprotease FtsH OS=Lactobacillus sp. HMSC08B12 OX=1581136 GN=ftsH PE=3 SV=1	2	1	1	1	737	79.9	5.14	0	1	1
FALSE	Master Protein	A0A0R2DKP0	ATP-dependent zinc metalloprotease FtsH OS=Lactobacillus taiwanensis DSM 21401 OX=1423809 GN=ftsH PE=3 SV=1	3	2	2	1	686	74.5	5.54	0	2	1
FALSE	Master Protein	I7LCC5	ATP-grasp domain-containing protein OS=Lactobacillus gigeriorum DSM 23908 = CRBIP 24.85 OX=1423751 GN=BN52_07165 PE=4 SV=1	3	1	1	1	296	34.6	6.55	0	1	1
FALSE	Master Protein	I7IVG3	ATP-grasp domain-containing protein OS=Lactobacillus hominis DSM 23910 = CRBIP 24.179 OX=1423758 GN=BN55_07485 PE=4 SV=1	5	2	2	2	441	51.3	6.37	0	2	1
FALSE	Master Protein	A0A0F4LGC3	ATP-grasp domain-containing protein OS=Lactobacillus melliventris OX=1218507 GN=JF74_03960 PE=4 SV=1	2	1	1	1	390	44.9	7.97	0	1	1
FALSE	Master Protein	A0A7L5UIR9	ATP-grasp domain-containing protein OS=Lactobacillus sp. 3B(2020) OX=2695882 GN=GTO83_04680 PE=3 SV=1	2	1	1	1	815	90.7	6.87	0	1	1
FALSE	Master Protein	A0A2R3JRY5	ATP-grasp domain-containing protein OS=Lactobacillus sp. CBA3605 OX=2099788 GN=C5Z25_11655 PE=4 SV=1	4	1	1	1	406	46.4	8.46	0	1	1
FALSE	Master Protein	A0A7X9N6C5	ATP-grasp domain-containing protein OS=Lactobacillus sp. MRS-253-APC-2B OX=2725305 GN=HF864_06060 PE=4 SV=1	4	1	1	1	389	43.3	5.1	0	1	1
FALSE	Master Protein	A0A0R2FYN0	ATP-grasp protein OS=Lactobacillus selangorensis OX=81857 GN=IV38_GL001274 PE=4 SV=1	5	1	1	1	422	49.2	8.03	0	1	1
FALSE	Master Protein	K1NRX9	Atypical Rib domain-containing protein (Fragment) OS=Lactobacillus crispatus FB077-07 OX=883092 GN=HMPREF9249_00185 PE=4 SV=1	7	1	1	1	181	19.2	4.7	0	1	1
FALSE	Master Protein	Q5FMJ8	Autolysin, amidase OS=Lactobacillus acidophilus (strain ATCC 700396 / NCK56 / N2 / NCFM) OX=272621 GN=LBA0177 PE=4 SV=1	3	1	1	1	364	41	8.68	0	1	1
FALSE	Master Protein	I7KN80	Autolysin, amidase OS=Lactobacillus gigeriorum DSM 23908 = CRBIP 24.85 OX=1423751 GN=BN52_08245 PE=4 SV=1	3	1	1	1	415	45.9	9.28	0	1	1
FALSE	Master Protein	A0A8H9F754	Auxin efflux carrier OS=Lactobacillus helveticus OX=1587 GN=LHEH8_02700 PE=4 SV=1	16	2	2	1	158	17.1	9.16	0	2	1
FALSE	Master Protein	A0A249NN01	Avirulence D protein OS=Lactobacillus gasseri DSM 14869 OX=1380360 GN=N506_1p15 PE=4 SV=1	4	1	1	1	298	33.8	7.31	0	1	1
FALSE	Master Protein	K0NV13	AX protein OS=Lactobacillus equicursoris 66c OX=872326 GN=BN146_09375 PE=4 SV=1	9	1	1	1	121	13.8	6.8	0	1	1
FALSE	Master Protein	Q5FMD1	B3/B4 tRNA-binding domain-containing protein OS=Lactobacillus acidophilus (strain ATCC 700396 / NCK56 / N2 / NCFM) OX=272621 GN=LBA0250 PE=4 SV=1	5	1	1	1	234	26.9	5.55	0	1	1
FALSE	Master Protein	A0A7X9N500	B3/B4 tRNA-binding domain-containing protein OS=Lactobacillus sp. MRS-253-APC-2B OX=2725305 GN=HF864_01795 PE=4 SV=1	4	1	1	1	238	26.9	5.01	0	1	1
FALSE	Master Protein	A0A1Y4I2L3	Bacitracin ABC transporter ATP-binding protein OS=Lactobacillus johnsonii OX=33959 GN=A3Q24_08125 PE=4 SV=1	9	2	2	1	248	27.4	8.63	0	2	1
FALSE	Master Protein	D4YSK2	Bacterial ABC transporter protein EcsB OS=Lactobacillus amylolyticus DSM 11664 OX=585524 GN=HMPREF0493_0480 PE=4 SV=1	2	1	1	1	406	47.3	9.82	0	1	1
FALSE	Master Protein	A0A3Q8SRS7	Bacterial extracellular solute-binding protein OS=Lactobacillus helveticus OX=1587 GN=LH5_01951 PE=4 SV=1	3	1	1	1	430	49.5	9.66	0	1	1
FALSE	Master Protein	D4YU31	Bacterial group 3 Ig-like protein OS=Lactobacillus amylolyticus DSM 11664 OX=585524 GN=HMPREF0493_1042 PE=4 SV=1	2	1	1	1	462	50.7	9.82	0	1	1
FALSE	Master Protein	C2EM32	Bacterial group 3 Ig-like protein OS=Lactobacillus ultunensis DSM 16047 OX=525365 GN=HMPREF0548_0728 PE=4 SV=1	4	1	1	1	521	58.9	9.14	0	1	1
FALSE	Master Protein	A0A349MTK0	Bacterial Ig domain-containing protein OS=Lactobacillus sp OX=1591 GN=DCW31_01210 PE=4 SV=1	1	1	1	1	769	79.8	5.36	0	1	1
FALSE	Master Protein	Q1G9E9	Bacterial Ig-like domain (Group 2) OS=Lactobacillus delbrueckii subsp. bulgaricus (strain ATCC 11842 / DSM 20081 / BCRC 10696 / JCM 1002 / NBRC 13953 / NCIMB 11778 / NCTC 12712 / WDCM 00102 / Lb 14) OX=390333 GN=Ldb1451 PE=4 SV=1	4	1	1	1	603	67.6	9.72	0	1	1
FALSE	Master Protein	A0A0F4LRJ2	Bacterial Ig-like domain (Group 3) OS=Lactobacillus apis OX=303541 GN=JF72_04630 PE=4 SV=1	4	2	4	1	508	56.5	9.86	0	2	1
FALSE	Master Protein	A0A1I1SGK7	Bacterial Ig-like domain (Group 3) OS=Lactobacillus bombicola OX=1505723 GN=SAMN04487792_0935 PE=4 SV=1	2	1	2	1	578	65.2	8.06	0	1	1
FALSE	Master Protein	I7KLP5	Bacterial Ig-like domain (Group 3) OS=Lactobacillus pasteurii DSM 23907 = CRBIP 24.76 OX=1423790 GN=BN53_05300 PE=4 SV=1	4	2	2	2	504	56.4	9.94	0	2	1
FALSE	Master Protein	A0A921EM59	Bacterial Ig-like domain-containing protein OS=Lactobacillus johnsonii OX=33959 GN=K8V69_08680 PE=4 SV=1	3	1	1	1	499	57	10.08	0	1	1
FALSE	Master Protein	A0A5N1I9H9	Bacterial Pleckstrin homology domain-containing protein OS=Lactobacillus jensenii OX=109790 GN=F6H94_07710 PE=4 SV=1	13	1	1	1	114	12.9	9.36	0	1	1
FALSE	Master Protein	A0A0R2FU42	Bacterial Pleckstrin homology domain-containing protein OS=Lactobacillus selangorensis OX=81857 GN=IV38_GL001388 PE=4 SV=1	2	1	3	1	424	47.3	9.52	0	1	1
FALSE	Master Protein	A0A135YNS0	Bacterial surface layer protein (Fragment) OS=Lactobacillus crispatus OX=47770 GN=HMPREF3209_02474 PE=4 SV=1	6	3	3	2	555	60	9.5	0	3	1
FALSE	Master Protein	A0A135YN38	Bacterial surface layer protein (Fragment) OS=Lactobacillus crispatus OX=47770 GN=HMPREF3209_02482 PE=4 SV=1	14	5	47	2	422	44.6	9.67	95.44	5	1
FALSE	Master Protein	D4YTJ4	Bacterial surface layer protein OS=Lactobacillus amylolyticus DSM 11664 OX=585524 GN=HMPREF0493_0855 PE=4 SV=1	3	1	2	1	482	51.5	9.42	0	1	1
FALSE	Master Protein	A0A0R1Y5S9	Bacterial surface layer protein OS=Lactobacillus hamsteri DSM 5661 = JCM 6256 OX=1423754 GN=FC39_GL001740 PE=4 SV=1	5	2	8	1	539	58.4	9.35	0	2	1
FALSE	Master Protein	A0A0F4LMF5	Bacterial surface protein 26-residue PARCEL repeat (3 repeats) OS=Lactobacillus apis OX=303541 GN=JF72_13260 PE=4 SV=1	3	3	3	3	765	84.7	4.88	0	3	1
FALSE	Master Protein	A0A0F4LBX4	Bacterial surface protein 26-residue PARCEL repeat (3 repeats) OS=Lactobacillus melliventris OX=1218507 GN=JF74_16660 PE=4 SV=1	3	1	1	1	659	73.7	8.97	0	1	1
FALSE	Master Protein	A0A9W3SN39	Bacteriocin biosynthesis cyclodehydratase OS=Lactobacillus johnsonii OX=33959 GN=BBP16_10095 PE=4 SV=1	3	1	1	1	274	31.6	8.84	0	1	1
FALSE	Master Protein	A0A9Q5G8D9	Bacteriocin helveticin-J OS=Lactobacillus helveticus OX=1587 GN=IMAU50013_01727 PE=4 SV=1	2	1	1	1	331	37	8.56	0	1	1
FALSE	Master Protein	C2E7S3	Bacteriocin helveticin-J OS=Lactobacillus johnsonii ATCC 33200 OX=525330 GN=HMPREF0528_1797 PE=4 SV=1	4	1	1	1	352	39.5	6.28	0	1	1
FALSE	Master Protein	A0A0R1U803	Bacteriocin helveticin-j OS=Lactobacillus kalixensis DSM 16043 OX=1423763 GN=FC46_GL000824 PE=4 SV=1	4	1	1	1	335	37.1	7.05	0	1	1
FALSE	Master Protein	A0A6A7JZG0	Bacteriocin immunity protein OS=Lactobacillus helveticus OX=1587 GN=GDZ32_00985 PE=4 SV=1	18	1	1	1	118	13.9	9.36	0	1	1
FALSE	Master Protein	A0A8H9KGT3	Bacteriocin immunity protein OS=Lactobacillus helveticus OX=1587 GN=LHEH8_05790 PE=4 SV=1	14	1	1	1	85	9.7	4.94	0	1	1
FALSE	Master Protein	A0A4S2BNT9	Bacteriocin immunity protein OS=Lactobacillus intestinalis OX=151781 GN=E5351_04200 PE=4 SV=1	7	1	1	1	121	14.5	7.33	0	1	1
FALSE	Master Protein	A0A5N1I4T5	Bacteriocin immunity protein OS=Lactobacillus jensenii OX=109790 GN=F6H94_08285 PE=4 SV=1	14	1	2	1	76	9	4.97	0	1	1
FALSE	Master Protein	D0R344	Bacteriocin immunity protein OS=Lactobacillus johnsonii (strain FI9785) OX=633699 GN=FI9785_630 PE=4 SV=1	26	1	1	1	72	8.2	5.81	0	1	1
FALSE	Master Protein	A0A7L5UKP6	Bacteriocin immunity protein OS=Lactobacillus sp. 3B(2020) OX=2695882 GN=GTO83_06820 PE=4 SV=1	8	1	1	1	123	14.5	10.65	0	1	1
FALSE	Master Protein	N1ZWI2	Bacteriocin immunity protein OS=Lactobacillus sp. ASF360 OX=97137 GN=C821_01390 PE=4 SV=1	7	1	1	1	99	11.8	8.85	0	1	1
FALSE	Master Protein	A0A2R3JTJ2	Bacteriocin immunity protein OS=Lactobacillus sp. CBA3606 OX=2099789 GN=C5Z26_01890 PE=4 SV=1	12	1	2	1	132	14.2	7.44	0	1	1
FALSE	Master Protein	A0A2M9WNC4	Bacteriocin OS=Lactobacillus crispatus OX=47770 GN=BHU41_08135 PE=4 SV=1	10	1	1	1	97	10.7	8.44	0	1	1
FALSE	Master Protein	A0A4S2BNW4	Bacteriocin OS=Lactobacillus intestinalis OX=151781 GN=E5351_05220 PE=4 SV=1	5	1	1	1	328	36.6	4.86	0	1	1
FALSE	Master Protein	A0A437STT6	Bacteriocin OS=Lactobacillus xujianguonis OX=2495899 GN=EJK17_08235 PE=4 SV=1	17	1	2	1	71	7.2	10.13	0	1	1
FALSE	Master Protein	A0A2X0PF29	Bacteriocin production-related histidine kinase OS=Lactobacillus helveticus OX=1587 GN=BDKNPLJD_01256 PE=4 SV=1	14	1	1	1	93	10.8	5.08	0	1	1
FALSE	Master Protein	A0A3R6V1N0	Bacteriocin-associated integral membrane protein OS=Lactobacillus bombicola OX=1505723 GN=DS834_00830 PE=4 SV=1	3	2	3	2	676	77.4	9.88	0	2	1
FALSE	Master Protein	A0A1I1SPR4	Bacteriocin-associated integral membrane protein OS=Lactobacillus bombicola OX=1505723 GN=SAMN04487792_1045 PE=4 SV=1	3	1	1	1	695	78.4	9.74	0	1	1
FALSE	Master Protein	A0A916VH90	Bacteriocin-associated integral membrane protein OS=Lactobacillus corticis OX=2201249 GN=LCB40_02520 PE=4 SV=1	4	2	2	2	691	80	9.39	0	2	1
FALSE	Master Protein	I7LF95	Bacteriocin-associated integral membrane protein OS=Lactobacillus gigeriorum DSM 23908 = CRBIP 24.85 OX=1423751 GN=BN52_07630 PE=4 SV=1	2	2	2	2	660	75.4	9.6	0	2	1
FALSE	Master Protein	I7J1W2	Bacteriophage abortive infection AbiH OS=Lactobacillus gigeriorum DSM 23908 = CRBIP 24.85 OX=1423751 GN=BN52_07895 PE=4 SV=1	4	1	1	1	445	52.1	5.19	0	1	1
FALSE	Master Protein	N2AFY8	Bacteriophage abortive infection AbiH OS=Lactobacillus sp. ASF360 OX=97137 GN=C821_00555 PE=4 SV=1	2	1	1	1	446	53.2	9.04	0	1	1
FALSE	Master Protein	A0A7X9N6H8	Bacteriophage abortive infection AbiH OS=Lactobacillus sp. MRS-253-APC-2B OX=2725305 GN=HF864_07485 PE=4 SV=1	3	1	1	1	393	46.1	7.44	0	1	1
FALSE	Master Protein	C2EPM5	Bacteriophage abortive infection AbiH OS=Lactobacillus ultunensis DSM 16047 OX=525365 GN=HMPREF0548_1621 PE=4 SV=1	2	1	1	1	499	58.6	5.48	0	1	1
FALSE	Master Protein	K1N0V6	Bacteriophage Gp15 protein OS=Lactobacillus crispatus FB077-07 OX=883092 GN=HMPREF9249_02519 PE=4 SV=1	11	1	1	1	196	23.8	7.42	0	1	1
FALSE	Master Protein	A0A1I1TQ52	Bacteriophage SP-beta YorD domain-containing protein OS=Lactobacillus bombicola OX=1505723 GN=SAMN04487792_1569 PE=4 SV=1	5	1	1	1	134	14.7	6.74	0	1	1
FALSE	Master Protein	A0A3M0NK09	Bacteriophage SP-beta YorD domain-containing protein OS=Lactobacillus sp. ESL0263 OX=2069350 GN=F5ESL0263_03775 PE=4 SV=1	9	1	1	1	137	15.2	4.35	0	1	1
FALSE	Master Protein	A0AAC8ZXL5	Bactoprenol glucosyl transferase OS=Lactobacillus helveticus OX=1587 GN=ALV80_07125 PE=3 SV=1	7	1	1	1	308	35.1	9.54	0	1	1
FALSE	Master Protein	A0A2Z6TUL3	Bactoprenol glucosyl transferase OS=Lactobacillus rodentium OX=947835 GN=LrDSM24759_13230 PE=3 SV=1	9	1	1	1	310	35.3	6.57	0	1	1
FALSE	Master Protein	A0A1F1QU66	Bactoprenol glucosyl transferase OS=Lactobacillus sp. HMSC08B12 OX=1581136 GN=HMPREF3168_02735 PE=3 SV=1	4	1	1	1	315	35.9	6.19	0	1	1
FALSE	Master Protein	D4YU78	Base excision DNA repair protein, HhH-GPD family OS=Lactobacillus amylolyticus DSM 11664 OX=585524 GN=HMPREF0493_1089 PE=4 SV=1	10	2	2	2	228	26.8	7.17	0	2	1
FALSE	Master Protein	A0A4S2BRE4	Baseplate J/gp47 family protein OS=Lactobacillus intestinalis OX=151781 GN=E5351_00385 PE=3 SV=1	3	1	1	1	383	42.8	4.75	0	1	1
FALSE	Master Protein	A0A3M0LTD6	Baseplate J/gp47 family protein OS=Lactobacillus sp. ESL0246 OX=2069359 GN=F5ESL0246_04385 PE=4 SV=1	6	1	1	1	392	42.7	4.42	0	1	1
FALSE	Master Protein	A0AAE8GWY7	Basic membrane protein A OS=Lactobacillus apis OX=303541 GN=GA0061073_0943 PE=3 SV=1	8	2	2	2	363	39	9.63	0	2	1
FALSE	Master Protein	C8PAY4	Basic membrane protein OS=Lactobacillus iners DSM 13335 OX=525328 GN=HMPREF0520_0254 PE=3 SV=1	3	1	1	1	365	39.3	9.82	0	1	1
FALSE	Master Protein	C2E6C1	Basic membrane protein OS=Lactobacillus johnsonii ATCC 33200 OX=525330 GN=HMPREF0528_1295 PE=3 SV=1	5	1	1	1	375	39.7	9.72	0	1	1
FALSE	Master Protein	A0A135ZFL3	BD-FAE-like domain-containing protein OS=Lactobacillus crispatus OX=47770 GN=HMPREF3209_00473 PE=4 SV=1	21	4	5	4	273	31	5.27	0	4	1
FALSE	Master Protein	A0A0R1NUH1	BD-FAE-like domain-containing protein OS=Lactobacillus gallinarum DSM 10532 = JCM 2011 OX=1423748 GN=FC37_GL000772 PE=4 SV=1	3	1	1	1	298	34.6	5.14	0	1	1
FALSE	Master Protein	Q74HZ2	BD-FAE-like domain-containing protein OS=Lactobacillus johnsonii (strain CNCM I-12250 / La1 / NCC 533) OX=257314 GN=LJ_0673 PE=4 SV=1	4	1	1	1	268	30.8	5.38	0	1	1
FALSE	Master Protein	A0A0F4LDN7	BD-FAE-like domain-containing protein OS=Lactobacillus melliventris OX=1218507 GN=JF74_07410 PE=4 SV=1	4	1	1	1	322	36	6.29	0	1	1
FALSE	Master Protein	A0AA87DN23	BD-FAE-like domain-containing protein OS=Lactobacillus paragasseri JV-V03 OX=525326 GN=HMPREF0514_11097 PE=4 SV=1	6	1	1	1	279	31.1	6.68	0	1	1
FALSE	Master Protein	I7IW46	Beta hexosamidase or lacto-N-biosidase or beta N-acetylglucosamidase OS=Lactobacillus hominis DSM 23910 = CRBIP 24.179 OX=1423758 GN=BN55_05465 PE=3 SV=1	4	2	3	2	595	69.1	5.15	0	2	1
FALSE	Master Protein	K1MCI1	Beta sliding clamp OS=Lactobacillus crispatus FB077-07 OX=883092 GN=HMPREF9249_02522 PE=3 SV=1	2	1	1	1	387	43.4	5.45	0	1	1
FALSE	Master Protein	A0A0R2FT49	Beta sliding clamp OS=Lactobacillus selangorensis OX=81857 GN=IV38_GL000815 PE=3 SV=1	5	1	1	1	379	42.2	4.73	0	1	1
FALSE	Master Protein	A0A437SX61	Beta sliding clamp OS=Lactobacillus xujianguonis OX=2495899 GN=dnaN PE=3 SV=1	9	2	2	2	376	41.7	4.75	0	2	1
FALSE	Master Protein	Q9F0B8	Beta(1,4)galactosyltransferase EpsJ OS=Lactobacillus delbrueckii subsp. bulgaricus OX=1585 GN=epsJ PE=4 SV=1	4	2	2	2	327	37.7	8.9	0	2	1
FALSE	Master Protein	A0A249NK01	Beta-1,6-galactofuranosyltransferase OS=Lactobacillus gasseri DSM 14869 OX=1380360 GN=N506_0407 PE=4 SV=1	3	1	3	1	353	40.5	9.64	0	1	1
FALSE	Master Protein	A0A9X7U0W7	Beta-carotene 15,15'-monooxygenase OS=Lactobacillus johnsonii OX=33959 GN=GTO82_01275 PE=4 SV=1	6	1	1	1	258	29.1	8.7	0	1	1
FALSE	Master Protein	A0A0R1VMR3	Beta-carotene 15,15'-monooxygenase OS=Lactobacillus kitasatonis DSM 16761 = JCM 1039 OX=1423767 GN=FC59_GL001549 PE=4 SV=1	6	1	1	1	229	27.2	9.09	0	1	1
FALSE	Master Protein	A0A6B2FW14	Beta-carotene 15,15'-monooxygenase OS=Lactobacillus paragasseri OX=2107999 GN=GWG61_08005 PE=4 SV=1	6	1	1	1	276	31.7	9.67	0	1	1
FALSE	Master Protein	G1UB47	beta-fructofuranosidase OS=Lactobacillus acidophilus (strain ATCC 700396 / NCK56 / N2 / NCFM) OX=272621 GN=bfrA PE=3 SV=1	2	1	1	1	430	49.3	5.5	0	1	1
FALSE	Master Protein	A0A0N7HUQ5	beta-galactosidase (Fragment) OS=Lactobacillus delbrueckii subsp. bulgaricus OX=1585 GN=bgl PE=3 SV=1	11	1	1	1	122	13.8	5.1	0	1	1
FALSE	Master Protein	A0A349MWI6	Beta-galactosidase (Fragment) OS=Lactobacillus sp OX=1591 GN=DCW31_06635 PE=4 SV=1	7	2	2	2	415	48	6.86	0	2	1
FALSE	Master Protein	Q5FJ41	Beta-galactosidase LacZ OS=Lactobacillus acidophilus (strain ATCC 700396 / NCK56 / N2 / NCFM) OX=272621 GN=lacZ PE=1 SV=1	2	1	1	1	667	76.5	6.25	0	1	1
FALSE	Master Protein	A0A9X3W6Z4	beta-galactosidase OS=Lactobacillus amylovorus OX=1604 GN=ODU72_08805 PE=3 SV=1	2	1	1	1	626	72.5	6.13	0	1	1
FALSE	Master Protein	A0A2M9WNY0	beta-galactosidase OS=Lactobacillus crispatus OX=47770 GN=BHU41_07110 PE=4 SV=1	3	1	2	1	319	36.2	7.93	0	1	1
FALSE	Master Protein	A0A4Q7DV79	Beta-galactosidase OS=Lactobacillus delbrueckii OX=1584 GN=LDELB18P1_1021 PE=3 SV=1	1	1	1	1	1007	113.7	5.02	0	1	1
FALSE	Master Protein	K0NYC9	Beta-galactosidase OS=Lactobacillus equicursoris 66c OX=872326 GN=BN146_10725 PE=3 SV=1	1	1	1	1	1009	114.1	5.2	0	1	1
FALSE	Master Protein	A0A4S2BLJ3	Beta-galactosidase OS=Lactobacillus intestinalis OX=151781 GN=E5351_04615 PE=3 SV=1	2	1	1	1	1007	116.6	6.9	0	1	1
FALSE	Master Protein	A0A9X6NZA0	Beta-galactosidase OS=Lactobacillus johnsonii OX=33959 GN=CBF50_01490 PE=3 SV=1	2	1	1	1	679	78.7	6.54	0	1	1
FALSE	Master Protein	A0A0R2FG30	Beta-galactosidase OS=Lactobacillus selangorensis OX=81857 GN=IV38_GL002024 PE=3 SV=1	2	1	2	1	794	88.2	5.43	0	1	1
FALSE	Master Protein	A0A7L5UFZ7	beta-galactosidase OS=Lactobacillus sp. 3B(2020) OX=2695882 GN=GTO83_02025 PE=4 SV=1	5	1	1	1	321	35.8	7.68	0	1	1
FALSE	Master Protein	A0A7L5UKB9	Beta-galactosidase OS=Lactobacillus sp. 3B(2020) OX=2695882 GN=GTO83_07700 PE=3 SV=1	3	1	1	1	671	75.7	6	0	1	1
FALSE	Master Protein	A0A8I1I8P1	beta-galactosidase OS=Lactobacillus sp. A27 OX=2796363 GN=JEM49_05355 PE=4 SV=1	3	1	2	1	318	35.8	6.14	0	1	1
FALSE	Master Protein	A0A556UBE7	beta-galactosidase OS=Lactobacillus sp. LL6 OX=2596827 GN=FOD82_09675 PE=4 SV=1	5	1	1	1	319	35.8	5.08	0	1	1
FALSE	Master Protein	A0A7X9N4W6	beta-galactosidase OS=Lactobacillus sp. MRS-253-APC-2B OX=2725305 GN=HF864_01485 PE=4 SV=1	5	1	1	1	322	36.4	5.08	0	1	1
FALSE	Master Protein	A0A837BSN9	beta-galactosidase OS=Lactobacillus sp. wkB10 OX=1545701 GN=LACWKB10_1501 PE=3 SV=1	3	2	2	2	1135	127.8	8.7	0	2	1
FALSE	Master Protein	A0A256LFR0	beta-galactosidase OS=Lactobacillus taiwanensis OX=508451 GN=CBF70_04555 PE=4 SV=1	9	2	2	2	317	35.9	8.16	0	2	1
FALSE	Master Protein	A0A0R1VGH0	Beta-galactosidase trimerisation domain-containing protein OS=Lactobacillus kitasatonis DSM 16761 = JCM 1039 OX=1423767 GN=FC59_GL000457 PE=4 SV=1	9	1	1	1	91	10.6	8.91	0	1	1
FALSE	Master Protein	A0A5N1I7B0	Beta-glucanase OS=Lactobacillus jensenii OX=109790 GN=F6H94_06995 PE=3 SV=1	2	1	1	1	375	43.3	9.72	0	1	1
FALSE	Master Protein	A0A7X9RBR5	Beta-glucanase OS=Lactobacillus sp. MRS-253-APC-2B OX=2725305 GN=HF864_08945 PE=3 SV=1	4	1	1	1	381	44	9.41	0	1	1
FALSE	Master Protein	K0NN29	Beta-glucosidase Bgl3D OS=Lactobacillus equicursoris 66c OX=872326 GN=BN146_02175 PE=3 SV=1	2	2	2	1	982	107.6	9.57	0	2	1
FALSE	Master Protein	A0A0F4LKD1	Beta-glucosidase Bgl3E OS=Lactobacillus melliventris OX=1218507 GN=JF74_00220 PE=3 SV=1	1	1	1	1	807	90.6	9.2	0	1	1
FALSE	Master Protein	Q5FIT3	Beta-glucosidase OS=Lactobacillus acidophilus (strain ATCC 700396 / NCK56 / N2 / NCFM) OX=272621 GN=bglH PE=3 SV=1	2	1	1	1	480	55.7	7.8	0	1	1
FALSE	Master Protein	A0A916QJZ5	Beta-glucosidase OS=Lactobacillus corticis OX=2201249 GN=LCB40_09730 PE=3 SV=1	2	2	3	1	990	110.3	9.69	0	2	1
FALSE	Master Protein	K0NUJ1	Beta-glucosidase OS=Lactobacillus equicursoris 66c OX=872326 GN=BN146_01610 PE=3 SV=1	2	1	2	1	469	53.6	5.8	0	1	1
FALSE	Master Protein	A0A1V3Y3A3	beta-glucosidase OS=Lactobacillus gasseri OX=1596 GN=BXT97_08050 PE=3 SV=1	2	1	2	1	742	82	8.98	0	1	1
FALSE	Master Protein	A0A1V3Y0Y9	Beta-glucosidase OS=Lactobacillus gasseri OX=1596 GN=BXT97_08780 PE=3 SV=1	6	2	2	2	492	57.2	8.54	0	2	1
FALSE	Master Protein	A0A9X5AL27	Beta-glucosidase OS=Lactobacillus johnsonii OX=33959 GN=AYJ53_01140 PE=3 SV=1	5	2	6	2	492	57.3	8.28	0	2	1
FALSE	Master Protein	A0A3M0NJ56	beta-glucosidase OS=Lactobacillus sp. ESL0263 OX=2069350 GN=bglX PE=4 SV=1	3	2	2	2	739	81.4	5.49	0	2	1
FALSE	Master Protein	A0A837BVP2	beta-glucosidase OS=Lactobacillus sp. wkB10 OX=1545701 GN=LACWKB10_0342 PE=4 SV=1	1	1	1	1	751	84.1	7.5	0	1	1
FALSE	Master Protein	A0A0R1S395	Beta-glucosidase-related glycosidase OS=Lactobacillus psittaci DSM 15354 OX=1122152 GN=FC23_GL001052 PE=3 SV=1	3	3	4	3	1006	111.3	9.67	0	3	1
FALSE	Master Protein	A0A837BS71	Beta-glucoside bgl operon antiterminator, BglG family OS=Lactobacillus sp. wkB10 OX=1545701 GN=LACWKB10_1755 PE=4 SV=1	4	1	1	1	275	32	7.21	0	1	1
FALSE	Master Protein	D5GZT2	Beta-glucoside operon antiterminator OS=Lactobacillus crispatus (strain ST1) OX=748671 GN=bglG4 PE=4 SV=1	4	1	1	1	277	31.8	9.19	0	1	1
FALSE	Master Protein	A0A249NHV4	Beta-glucoside operon antiterminator OS=Lactobacillus gasseri DSM 14869 OX=1380360 GN=N506_0022 PE=4 SV=1	6	1	1	1	165	18.7	5.39	0	1	1
FALSE	Master Protein	D5GZ28	Beta-glucoside transcriptional antiterminator OS=Lactobacillus crispatus (strain ST1) OX=748671 GN=bglG2 PE=4 SV=1	4	1	1	1	284	32.7	5.82	0	1	1
FALSE	Master Protein	A0AA47B3Y2	Beta-glucoside-specific PTS transporter subunit IIABC OS=Lactobacillus helsingborgensis OX=1218494 GN=LDX53_08110 PE=4 SV=1	3	1	1	1	653	68.8	6.46	0	1	1
FALSE	Master Protein	A0A5B8EBT8	Beta-hydroxyacyl-ACP dehydratase OS=Lactobacillus amylovorus OX=1604 GN=DM298_02500 PE=3 SV=1	8	1	6	1	131	14.8	5.29	0	1	1
FALSE	Master Protein	A0A2M9WLS5	Beta-ketoacyl-[acyl-carrier-protein] synthase III OS=Lactobacillus crispatus OX=47770 GN=fabH PE=3 SV=1	4	1	1	1	322	35	8.7	0	1	1
FALSE	Master Protein	A0A854ZES7	Beta-ketoacyl-[acyl-carrier-protein] synthase III OS=Lactobacillus sp. UMNPBX4 OX=2042043 GN=fabH PE=3 SV=1	5	1	2	1	322	35.2	6.8	0	1	1
FALSE	Master Protein	C2EKW3	Beta-ketoacyl-[acyl-carrier-protein] synthase III OS=Lactobacillus ultunensis DSM 16047 OX=525365 GN=fabHA PE=3 SV=1	3	1	2	1	322	35	7.97	0	1	1
FALSE	Master Protein	A0A437STX5	Beta-ketoacyl-[acyl-carrier-protein] synthase III OS=Lactobacillus xujianguonis OX=2495899 GN=fabH PE=3 SV=1	3	1	1	1	322	34.9	5.52	0	1	1
FALSE	Master Protein	A0A1Y4TVN8	Beta-ketoacyl-ACP reductase OS=Lactobacillus gallinarum OX=52242 GN=B5E63_03950 PE=3 SV=1	2	1	1	1	243	26.4	8.73	0	1	1
FALSE	Master Protein	A0A0R1UH59	Beta-lactamase class A catalytic domain-containing protein OS=Lactobacillus kalixensis DSM 16043 OX=1423763 GN=FC46_GL000161 PE=4 SV=1	5	1	1	1	314	34.3	10.05	0	1	1
FALSE	Master Protein	A0A1I1T8J6	Beta-lactamase class A OS=Lactobacillus bombicola OX=1505723 GN=DS835_07520 PE=4 SV=1	2	1	1	1	300	33.6	10.23	0	1	1
FALSE	Master Protein	A0A0R2D1Z7	Beta-lactamase class C related penicillin binding protein OS=Lactobacillus taiwanensis DSM 21401 OX=1423809 GN=FD18_GL001186 PE=4 SV=1	5	1	3	1	339	38.6	8	0	1	1
FALSE	Master Protein	F0THI5	Beta-lactamase family protein OS=Lactobacillus amylovorus OX=1604 GN=LAC30SC_10370 PE=4 SV=1	8	2	2	1	313	35.7	9.77	0	2	1
FALSE	Master Protein	A0A844FMI3	Beta-lactamase family protein OS=Lactobacillus equicursoris OX=420645 GN=FYJ61_02835 PE=4 SV=1	7	2	3	2	334	37.5	8.72	0	2	1
FALSE	Master Protein	A0A6A8MA50	Beta-lactamase family protein OS=Lactobacillus porci OX=2012477 GN=FYJ62_02750 PE=4 SV=1	4	1	1	1	340	38	5.74	0	1	1
FALSE	Master Protein	A0A0R2FL25	Beta-lactamase family protein OS=Lactobacillus selangorensis OX=81857 GN=IV38_GL000181 PE=4 SV=1	4	1	1	1	334	37.8	7.24	0	1	1
FALSE	Master Protein	A0A7X7H2U0	Beta-lactamase family protein OS=Lactobacillus sp OX=1591 GN=GX669_04260 PE=4 SV=1	8	1	1	1	239	26.5	5.01	0	1	1
FALSE	Master Protein	A0A8I1I3D0	Beta-lactamase family protein OS=Lactobacillus sp. A27 OX=2796363 GN=JEM49_03875 PE=4 SV=1	5	1	1	1	314	35.4	9.45	0	1	1
FALSE	Master Protein	A0A556UA21	Beta-lactamase family protein OS=Lactobacillus sp. LL6 OX=2596827 GN=FOD82_08905 PE=4 SV=1	5	1	1	1	333	37.5	10.07	0	1	1
FALSE	Master Protein	D5QA53	Beta-lactamase OS=Lactobacillus amylolyticus DSM 11664 OX=585524 GN=ampC PE=4 SV=1	5	1	1	1	336	37.9	8.81	0	1	1
FALSE	Master Protein	D4YT27	Beta-lactamase OS=Lactobacillus amylolyticus DSM 11664 OX=585524 GN=dltD PE=4 SV=1	2	1	1	1	749	85.5	9.83	0	1	1
FALSE	Master Protein	K0NDL5	Beta-lactamase OS=Lactobacillus equicursoris 66c OX=872326 GN=BN146_01230 PE=4 SV=1	3	1	1	1	363	40	9.98	0	1	1
FALSE	Master Protein	K0NSG9	Beta-lactamase OS=Lactobacillus equicursoris 66c OX=872326 GN=BN146_03795 PE=4 SV=1	8	2	2	2	305	32.5	9.82	0	2	1
FALSE	Master Protein	I7KPT3	Beta-lactamase OS=Lactobacillus gigeriorum DSM 23908 = CRBIP 24.85 OX=1423751 GN=BN52_05150 PE=4 SV=1	3	1	1	1	374	41.6	9.22	0	1	1
FALSE	Master Protein	I7KNP8	Beta-lactamase OS=Lactobacillus gigeriorum DSM 23908 = CRBIP 24.85 OX=1423751 GN=BN52_09175 PE=4 SV=1	2	1	1	1	291	32.1	10.11	0	1	1
FALSE	Master Protein	A0A0R1YEX8	beta-lactamase OS=Lactobacillus hamsteri DSM 5661 = JCM 6256 OX=1423754 GN=FC39_GL000073 PE=3 SV=1	5	1	1	1	284	31.6	9.99	0	1	1
FALSE	Master Protein	A0A0R1YMF2	Beta-lactamase OS=Lactobacillus hamsteri DSM 5661 = JCM 6256 OX=1423754 GN=FC39_GL000671 PE=4 SV=1	5	1	1	1	376	41.5	9.47	0	1	1
FALSE	Master Protein	A0AAC8W8I9	Beta-lactamase OS=Lactobacillus helveticus OX=1587 GN=ALV80_05310 PE=4 SV=1	5	1	2	1	360	41.8	9.41	0	1	1
FALSE	Master Protein	A0A9X0J5F4	beta-lactamase OS=Lactobacillus johnsonii OX=33959 GN=AYJ53_06790 PE=3 SV=1	8	2	2	2	314	34.5	9.41	0	2	1
FALSE	Master Protein	I7LA03	Beta-lactamase OS=Lactobacillus pasteurii DSM 23907 = CRBIP 24.76 OX=1423790 GN=BN53_08630 PE=4 SV=1	3	1	1	1	313	34.6	10.17	0	1	1
FALSE	Master Protein	A0A6A8MEP1	beta-lactamase OS=Lactobacillus porci OX=2012477 GN=FYJ62_06355 PE=3 SV=1	5	1	1	1	332	35.9	9.63	0	1	1
FALSE	Master Protein	A0A0R1S1F5	Beta-lactamase OS=Lactobacillus psittaci DSM 15354 OX=1122152 GN=FC23_GL001189 PE=4 SV=1	7	2	3	2	310	34.2	9.83	0	2	1
FALSE	Master Protein	A0A2R3JMF6	beta-lactamase OS=Lactobacillus sp. CBA3605 OX=2099788 GN=C5Z25_03040 PE=3 SV=1	5	2	3	2	441	47.3	8.56	0	2	1
FALSE	Master Protein	A0A556UDQ0	beta-lactamase OS=Lactobacillus sp. LL6 OX=2596827 GN=FOD82_07260 PE=3 SV=1	5	1	1	1	317	35	10.05	0	1	1
FALSE	Master Protein	A0A2R3JU45	Beta-lactamase-related domain-containing protein OS=Lactobacillus sp. CBA3606 OX=2099789 GN=C5Z26_00525 PE=4 SV=1	3	1	1	1	325	36.5	9.45	0	1	1
FALSE	Master Protein	A0A3R6VMU1	beta-N-acetylhexosaminidase OS=Lactobacillus bombicola OX=1505723 GN=DS834_00220 PE=3 SV=1	3	1	2	1	567	63	5.62	0	1	1
FALSE	Master Protein	A0A4Q7DUD3	beta-N-acetylhexosaminidase OS=Lactobacillus delbrueckii OX=1584 GN=LDELB18P1_1408 PE=3 SV=1	4	1	1	1	315	33.9	5.22	0	1	1
FALSE	Master Protein	A0A249NNA4	beta-N-acetylhexosaminidase OS=Lactobacillus gasseri DSM 14869 OX=1380360 GN=N506_1569 PE=3 SV=1	2	2	2	2	443	48.4	7.56	0	2	1
FALSE	Master Protein	A0A1V3Y4E1	beta-N-acetylhexosaminidase OS=Lactobacillus gasseri OX=1596 GN=BXT97_03315 PE=3 SV=1	2	1	1	1	567	63.3	6.3	0	1	1
FALSE	Master Protein	A0A0R1V9N9	beta-N-acetylhexosaminidase OS=Lactobacillus kitasatonis DSM 16761 = JCM 1039 OX=1423767 GN=FC59_GL001793 PE=3 SV=1	5	1	1	1	383	42.4	9.7	0	1	1
FALSE	Master Protein	A0A0D6A5B2	Beta-phosphoglucomutase OS=Lactobacillus acetotolerans OX=1600 GN=LBAT_1505 PE=4 SV=1	5	1	1	1	220	24.3	5.74	0	1	1
FALSE	Master Protein	A0A109DD22	Beta-phosphoglucomutase OS=Lactobacillus crispatus OX=47770 GN=AEL95_08690 PE=4 SV=1	9	1	1	1	221	24.3	4.89	0	1	1
FALSE	Master Protein	N1ZSI1	Beta-phosphoglucomutase OS=Lactobacillus sp. ASF360 OX=97137 GN=C821_01664 PE=4 SV=1	5	1	1	1	221	24.4	4.86	0	1	1
FALSE	Master Protein	D5H0X6	Beta-propeller domain of methanol dehydrogenase type OS=Lactobacillus crispatus (strain ST1) OX=748671 GN=LCRIS_00214 PE=4 SV=1	13	2	2	2	194	22.3	10.17	0	2	1
FALSE	Master Protein	I7K009	Beta-propeller domain of methanol dehydrogenase type OS=Lactobacillus gigeriorum DSM 23908 = CRBIP 24.85 OX=1423751 GN=BN52_08410 PE=4 SV=1	9	2	2	2	202	22.9	9.91	0	2	1
FALSE	Master Protein	A0A2I1WM35	Beta-propeller fold lactonase family protein OS=Lactobacillus crispatus OX=47770 GN=GTO85_08880 PE=3 SV=1	4	1	3	1	342	37.9	6.39	0	1	1
FALSE	Master Protein	A0A9X7Y6L2	Beta-propeller fold lactonase family protein OS=Lactobacillus johnsonii OX=33959 GN=GTO82_06735 PE=3 SV=1	4	1	1	1	340	38.6	5.91	0	1	1
FALSE	Master Protein	A0A3M0NEW1	Beta-xylosidase OS=Lactobacillus sp. ESL0233 OX=2069354 GN=F5ESL0233_02905 PE=3 SV=1	5	1	1	1	488	56.5	5.49	0	1	1
FALSE	Master Protein	A0A3M0PE90	Beta-xylosidase OS=Lactobacillus sp. ESL0261 OX=2069348 GN=F5ESL0261_04250 PE=3 SV=1	2	1	1	1	489	56.3	6.38	0	1	1
FALSE	Master Protein	A0A1I1RCZ0	Beta-xylosidase, GH43 family OS=Lactobacillus bombicola OX=1505723 GN=SAMN04487792_0338 PE=3 SV=1	10	2	2	2	323	37.9	6.11	0	2	1
FALSE	Master Protein	U4QE54	BglG family transcriptional antiterminator OS=Lactobacillus helveticus CIRM-BIA 953 OX=1226335 GN=LHCIRMBIA953_01029 PE=4 SV=1	3	1	1	1	277	32.2	8.18	0	1	1
FALSE	Master Protein	A0A0R2G0N9	Bifunctional dimerization transpeptidase OS=Lactobacillus selangorensis OX=81857 GN=IV38_GL000243 PE=3 SV=1	2	1	1	1	722	78.5	9.77	0	1	1
FALSE	Master Protein	A0A2R3JR06	Bifunctional ligase/repressor BirA OS=Lactobacillus sp. CBA3605 OX=2099788 GN=birA PE=3 SV=1	3	1	1	1	328	35.4	9.13	0	1	1
FALSE	Master Protein	A0A7L5UJG2	Bifunctional lysylphosphatidylglycerol flippase/synthetase MprF OS=Lactobacillus sp. 3B(2020) OX=2695882 GN=mprF PE=4 SV=1	2	1	1	1	864	98.2	9.17	0	1	1
FALSE	Master Protein	A0A4R6CUN2	Bifunctional metallophosphatase/5'-nucleotidase OS=Lactobacillus crispatus OX=47770 GN=CEE75_05710 PE=3 SV=1	4	1	1	1	518	59	6.33	0	1	1
FALSE	Master Protein	A0A6A8MG19	Bifunctional metallophosphatase/5'-nucleotidase OS=Lactobacillus porci OX=2012477 GN=FYJ62_09215 PE=3 SV=1	2	1	3	1	520	58.7	5.78	0	1	1
FALSE	Master Protein	A0A437SUQ6	Bifunctional metallophosphatase/5'-nucleotidase OS=Lactobacillus xujianguonis OX=2495899 GN=EJK17_06325 PE=3 SV=1	4	2	3	2	518	59.1	6.42	0	2	1
FALSE	Master Protein	A0A6A8MCD8	Bifunctional oligoribonuclease/PAP phosphatase NrnA OS=Lactobacillus porci OX=2012477 GN=FYJ62_04505 PE=4 SV=1	6	2	3	2	321	34.9	4.88	0	2	1
FALSE	Master Protein	A0A948TJJ6	Bifunctional protein FolD OS=Candidatus Paralactobacillus gallistercoris OX=2838724 GN=folD PE=3 SV=1	5	1	1	1	283	30.7	9.26	0	1	1
FALSE	Master Protein	A0A2M9WPI2	Bifunctional protein FolD OS=Lactobacillus crispatus OX=47770 GN=folD PE=3 SV=1	10	2	5	2	283	30.8	6.71	0	2	1
FALSE	Master Protein	I7JUZ0	Bifunctional protein FolD OS=Lactobacillus hominis DSM 23910 = CRBIP 24.179 OX=1423758 GN=folD PE=3 SV=1	5	1	1	1	283	31.1	8.75	0	1	1
FALSE	Master Protein	A0A6G7B8L8	Bifunctional protein FolD OS=Lactobacillus iners OX=147802 GN=folD PE=3 SV=1	5	1	1	1	284	31.4	7.56	0	1	1
FALSE	Master Protein	A0A0R1S4H7	Bifunctional protein FolD OS=Lactobacillus psittaci DSM 15354 OX=1122152 GN=folD PE=3 SV=1	4	1	1	1	285	30.8	7.56	0	1	1
FALSE	Master Protein	A0A0R2FND1	Bifunctional protein FolD OS=Lactobacillus selangorensis OX=81857 GN=folD PE=3 SV=1	4	1	2	1	284	30.3	6.55	0	1	1
FALSE	Master Protein	A0A2R3JKY8	Bifunctional protein FolD OS=Lactobacillus sp. CBA3605 OX=2099788 GN=folD PE=3 SV=1	6	1	1	1	286	30	6.9	0	1	1
FALSE	Master Protein	A0A837BRH9	Bifunctional protein FolD OS=Lactobacillus sp. wkB10 OX=1545701 GN=folD PE=3 SV=1	4	1	1	1	293	32.1	9.31	0	1	1
FALSE	Master Protein	A0A0F4LAP0	Bifunctional protein GlmU OS=Lactobacillus melliventris OX=1218507 GN=glmU PE=3 SV=1	4	1	1	1	461	49.9	6.55	0	1	1
FALSE	Master Protein	A0A3M0NVL4	Bifunctional protein GlmU OS=Lactobacillus sp. ESL0263 OX=2069350 GN=glmU PE=3 SV=1	2	1	1	1	461	50.3	6.43	0	1	1
FALSE	Master Protein	A0A0D6A4D5	Bifunctional protein PyrR OS=Lactobacillus acetotolerans OX=1600 GN=pyrR PE=3 SV=1	7	1	1	1	176	19.9	8.32	0	1	1
FALSE	Master Protein	A0A9X4ABY0	Bifunctional protein PyrR OS=Lactobacillus amylovorus OX=1604 GN=pyrR PE=3 SV=1	5	1	1	1	176	19.8	5.24	0	1	1
FALSE	Master Protein	A0A3M0NHN4	Bifunctional protein PyrR OS=Lactobacillus sp. ESL0225 OX=2069351 GN=pyrR PE=3 SV=1	7	1	1	1	179	20	5.82	0	1	1
FALSE	Master Protein	A0A6P1EM38	Bifunctional protein PyrR OS=Lactobacillus sp. JM1 OX=2690380 GN=pyrR PE=3 SV=1	17	2	3	1	180	20.3	6.02	0	2	1
FALSE	Master Protein	A0A256LCK5	Bifunctional protein PyrR OS=Lactobacillus taiwanensis OX=508451 GN=pyrR PE=3 SV=1	13	2	3	1	180	20.3	6.01	0	2	1
FALSE	Master Protein	A0A5B8EC21	Bifunctional purine biosynthesis protein PurH OS=Lactobacillus amylovorus OX=1604 GN=purH PE=3 SV=1	2	1	2	1	513	56.9	6.21	0	1	1
FALSE	Master Protein	A0A0R1VIJ5	Bifunctional purine biosynthesis protein PurH OS=Lactobacillus kitasatonis DSM 16761 = JCM 1039 OX=1423767 GN=purN PE=3 SV=1	1	1	2	1	712	79.3	6.21	0	1	1
FALSE	Master Protein	A0A6A8MCW2	Bifunctional purine biosynthesis protein PurH OS=Lactobacillus porci OX=2012477 GN=purH PE=3 SV=1	2	1	2	1	712	79	5.53	0	1	1
FALSE	Master Protein	A0AAD1G5W1	BIG2 domain-containing protein OS=Lactobacillus delbrueckii subsp. delbrueckii OX=83684 GN=LDE01_12010 PE=4 SV=1	2	1	1	1	603	67.3	9.61	0	1	1
FALSE	Master Protein	A0A916QFY0	Biotin carboxyl carrier protein of acetyl-CoA carboxylase OS=Lactobacillus corticis OX=2201249 GN=accB PE=4 SV=1	17	3	4	3	145	15.9	4.86	0	3	1
FALSE	Master Protein	A0A3S8SCT2	Biotin carboxyl carrier protein of acetyl-CoA carboxylase OS=Lactobacillus helveticus OX=1587 GN=accB PE=4 SV=1	7	1	1	1	156	17.3	4.92	0	1	1
FALSE	Master Protein	A0A0F4L7A8	Biotin carboxyl carrier protein of acetyl-CoA carboxylase OS=Lactobacillus kullabergensis OX=1218493 GN=JF76_15350 PE=4 SV=1	5	1	1	1	152	16.8	6.2	0	1	1
FALSE	Master Protein	Q1G9M0	Biotin carboxylase OS=Lactobacillus delbrueckii subsp. bulgaricus (strain ATCC 11842 / DSM 20081 / BCRC 10696 / JCM 1002 / NBRC 13953 / NCIMB 11778 / NCTC 12712 / WDCM 00102 / Lb 14) OX=390333 GN=Ldb1361 PE=4 SV=1	3	1	1	1	440	49.9	6.62	0	1	1
FALSE	Master Protein	A0A0R1YCR9	Biotin carboxylase OS=Lactobacillus hamsteri DSM 5661 = JCM 6256 OX=1423754 GN=FC39_GL000709 PE=4 SV=1	7	2	2	2	449	51.2	5.66	0	2	1
FALSE	Master Protein	I7L6L2	Biotin carboxylase OS=Lactobacillus hominis DSM 23910 = CRBIP 24.179 OX=1423758 GN=BN55_01925 PE=4 SV=1	2	1	1	1	443	50.4	6.48	0	1	1
FALSE	Master Protein	C2ELD7	Biotin carboxylase OS=Lactobacillus ultunensis DSM 16047 OX=525365 GN=HMPREF0548_0483 PE=4 SV=1	2	1	1	1	441	50.3	6.48	0	1	1
FALSE	Master Protein	D4YRU6	biotin--[biotin carboxyl-carrier protein] ligase OS=Lactobacillus amylolyticus DSM 11664 OX=585524 GN=birA1 PE=4 SV=1	4	1	1	1	235	26.4	8.97	0	1	1
FALSE	Master Protein	A0A4U0CMK6	biotin--[biotin carboxyl-carrier protein] ligase OS=Lactobacillus amylovorus OX=1604 GN=ODV08_07900 PE=4 SV=1	4	1	1	1	235	26.4	9.88	0	1	1
FALSE	Master Protein	A0A0R1U744	biotin--[biotin carboxyl-carrier protein] ligase OS=Lactobacillus kalixensis DSM 16043 OX=1423763 GN=FC46_GL001171 PE=4 SV=1	5	1	2	1	235	26.5	9.36	0	1	1
FALSE	Master Protein	A0A0D6A340	bis(5'-nucleosyl)-tetraphosphatase (symmetrical) OS=Lactobacillus acetotolerans OX=1600 GN=LA749_02990 PE=4 SV=1	11	1	1	1	199	23.1	9.36	0	1	1
FALSE	Master Protein	I7J158	bis(5'-nucleosyl)-tetraphosphatase (symmetrical) OS=Lactobacillus gigeriorum DSM 23908 = CRBIP 24.85 OX=1423751 GN=BN52_02570 PE=4 SV=1	10	2	2	2	197	22.8	6.01	0	2	1
FALSE	Master Protein	A0A3M0NX51	bis(5'-nucleosyl)-tetraphosphatase (symmetrical) OS=Lactobacillus sp. ESL0261 OX=2069348 GN=F5ESL0261_06480 PE=4 SV=1	6	1	1	1	198	23	6.7	0	1	1
FALSE	Master Protein	A0A556UD39	bis(5'-nucleosyl)-tetraphosphatase (symmetrical) OS=Lactobacillus sp. LL6 OX=2596827 GN=FOD82_05860 PE=4 SV=1	7	1	1	1	197	23	5.68	0	1	1
FALSE	Master Protein	A0A7X9N5N0	bis(5'-nucleosyl)-tetraphosphatase (symmetrical) OS=Lactobacillus sp. MRS-253-APC-2B OX=2725305 GN=HF864_04630 PE=4 SV=1	6	1	4	1	204	23.2	6.8	0	1	1
FALSE	Master Protein	A0A7L5UFC2	BMC domain-containing protein OS=Lactobacillus sp. 3B(2020) OX=2695882 GN=GTO83_00455 PE=3 SV=1	15	1	2	1	91	9.4	4.72	0	1	1
FALSE	Master Protein	A0A5P5ZJU0	BMP family ABC transporter substrate-binding protein OS=Lactobacillus acetotolerans OX=1600 GN=LA749_08100 PE=3 SV=1	4	1	1	1	363	38.7	9.69	0	1	1
FALSE	Master Protein	A0A5P5ZKD0	BMP family ABC transporter substrate-binding protein OS=Lactobacillus acetotolerans OX=1600 GN=LA749_08105 PE=3 SV=1	3	1	1	1	360	38.7	9.77	0	1	1
FALSE	Master Protein	A0A9X3W1K7	BMP family ABC transporter substrate-binding protein OS=Lactobacillus amylovorus OX=1604 GN=ODV08_04020 PE=3 SV=1	3	1	1	1	346	37.7	9.69	0	1	1
FALSE	Master Protein	A0A6A7K112	BMP family ABC transporter substrate-binding protein OS=Lactobacillus helveticus OX=1587 GN=GDZ32_04455 PE=3 SV=1	6	2	8	1	361	38.4	9.7	0	2	1
FALSE	Master Protein	A0A2I1XNW5	BMP family ABC transporter substrate-binding protein OS=Lactobacillus jensenii OX=109790 GN=F6H94_01795 PE=3 SV=1	11	2	2	2	359	38.1	9.33	0	2	1
FALSE	Master Protein	A0A5N1IE43	BMP family ABC transporter substrate-binding protein OS=Lactobacillus jensenii OX=109790 GN=F6H94_01800 PE=3 SV=1	6	1	1	1	357	37.9	9.6	0	1	1
FALSE	Master Protein	A0A3M0P977	BMP family ABC transporter substrate-binding protein OS=Lactobacillus sp. ESL0261 OX=2069348 GN=F5ESL0261_08385 PE=3 SV=1	4	1	1	1	363	39	9.85	0	1	1
FALSE	Master Protein	A0A854ZD05	BMP family ABC transporter substrate-binding protein OS=Lactobacillus sp. UMNPBX4 OX=2042043 GN=CP355_08375 PE=3 SV=1	10	3	6	1	361	38.2	9.77	0	3	1
FALSE	Master Protein	A0A437SW86	BMP family ABC transporter substrate-binding protein OS=Lactobacillus xujianguonis OX=2495899 GN=EJK17_04010 PE=3 SV=1	6	2	3	1	361	38.3	9.72	0	2	1
FALSE	Master Protein	E4SKP3	BppU N-terminal domain-containing protein OS=Lactobacillus amylovorus (strain GRL 1112) OX=695560 GN=LA2_07605 PE=4 SV=1	2	1	1	1	605	66.3	5.01	0	1	1
FALSE	Master Protein	A0A1Y4TYG1	BppU N-terminal domain-containing protein OS=Lactobacillus gallinarum OX=52242 GN=B5E63_01005 PE=4 SV=1	5	1	1	1	479	53.5	5.19	0	1	1
FALSE	Master Protein	A0A1Y4TRL5	BppU N-terminal domain-containing protein OS=Lactobacillus gallinarum OX=52242 GN=B5E63_06885 PE=4 SV=1	1	1	1	1	928	103.8	5.19	0	1	1
FALSE	Master Protein	A0A1Y4Q9U5	BppU N-terminal domain-containing protein OS=Lactobacillus gallinarum OX=52242 GN=B5E95_00215 PE=4 SV=1	10	2	2	2	473	52.7	6.48	0	2	1
FALSE	Master Protein	I7J2N7	BppU N-terminal domain-containing protein OS=Lactobacillus gigeriorum DSM 23908 = CRBIP 24.85 OX=1423751 GN=BN52_01285 PE=4 SV=1	2	1	1	1	736	78.9	5.02	0	1	1
FALSE	Master Protein	A0A921EJT5	BppU N-terminal domain-containing protein OS=Lactobacillus johnsonii OX=33959 GN=K8V69_01655 PE=4 SV=1	3	3	5	3	963	107	5.74	0	3	1
FALSE	Master Protein	A0A2R3JL42	BppU N-terminal domain-containing protein OS=Lactobacillus sp. CBA3605 OX=2099788 GN=C5Z25_00050 PE=4 SV=1	2	1	1	1	799	88.8	5.01	0	1	1
FALSE	Master Protein	K0NX63	Branched-chain amino acid ABC superfamily ATP binding cassette transporter, ABC protein OS=Lactobacillus equicursoris 66c OX=872326 GN=BN146_07150 PE=4 SV=1	5	1	1	1	258	28.2	5.35	0	1	1
FALSE	Master Protein	A0A916QFS3	Branched-chain amino acid ABC transporter permease OS=Lactobacillus corticis OX=2201249 GN=LCB40_03750 PE=4 SV=1	5	1	1	1	367	38.9	9.25	0	1	1
FALSE	Master Protein	A0A3M0LVI9	Branched-chain amino acid ABC transporter permease OS=Lactobacillus sp. ESL0246 OX=2069359 GN=F5ESL0246_00815 PE=3 SV=1	3	1	1	1	292	31.3	9.07	0	1	1
FALSE	Master Protein	A0AAD1LKM0	Branched-chain amino acid ABC transporter substrate-binding protein OS=Lactobacillus delbrueckii subsp. delbrueckii OX=83684 GN=livA PE=3 SV=1	4	1	2	1	407	43.3	9.74	0	1	1
FALSE	Master Protein	D4YVM7	Branched-chain amino acid transport system carrier protein OS=Lactobacillus amylolyticus DSM 11664 OX=585524 GN=brnQ PE=3 SV=1	2	1	1	1	469	50	9.57	0	1	1
FALSE	Master Protein	I7IVL8	Branched-chain amino acid transport system carrier protein OS=Lactobacillus hominis DSM 23910 = CRBIP 24.179 OX=1423758 GN=BN55_09690 PE=3 SV=1	3	1	2	1	454	48.9	9.5	0	1	1
FALSE	Master Protein	C2ENG6	Branched-chain amino acid transport system carrier protein OS=Lactobacillus ultunensis DSM 16047 OX=525365 GN=brnQ PE=3 SV=1	2	1	2	1	458	49.1	9.54	0	1	1
FALSE	Master Protein	A0A2R3JUX2	Branched-chain-amino-acid aminotransferase OS=Lactobacillus sp. CBA3606 OX=2099789 GN=C5Z26_04610 PE=3 SV=1	4	1	1	1	342	37.7	6.29	0	1	1
FALSE	Master Protein	C2EMB6	Branched-chain-amino-acid aminotransferase OS=Lactobacillus ultunensis DSM 16047 OX=525365 GN=ilvE PE=3 SV=1	6	2	2	2	341	38	6.02	0	2	1
FALSE	Master Protein	A0A6A8MCX7	branched-chain-amino-acid transaminase OS=Lactobacillus porci OX=2012477 GN=FYJ62_01665 PE=3 SV=1	9	2	2	2	341	37.8	6.01	0	2	1
FALSE	Master Protein	A0AAC9JUX7	BRCT domain-containing protein OS=Lactobacillus delbrueckii subsp. jakobsenii ZN7a-9 = DSM 26046 OX=1217420 GN=LJ046_07095 PE=4 SV=1	13	1	1	1	144	16.6	7.96	0	1	1
FALSE	Master Protein	A0A2R3JNE4	BREX system P-loop protein BrxC OS=Lactobacillus sp. CBA3605 OX=2099788 GN=brxC PE=4 SV=1	1	1	2	1	1232	141	5.22	0	1	1
FALSE	Master Protein	A0A9X7TV68	BREX-1 system phosphatase PglZ type A OS=Lactobacillus johnsonii OX=33959 GN=pglZ PE=4 SV=1	1	1	1	1	830	96.9	6.52	0	1	1
FALSE	Master Protein	I7KNG1	BRO family, N-terminal domain protein OS=Lactobacillus gigeriorum DSM 23908 = CRBIP 24.85 OX=1423751 GN=BN52_09090 PE=4 SV=1	4	1	1	1	259	29.4	8.98	0	1	1
FALSE	Master Protein	K1N9A7	Bro-N domain-containing protein OS=Lactobacillus crispatus FB077-07 OX=883092 GN=HMPREF9249_01749 PE=4 SV=1	5	2	2	2	267	29.6	9.04	0	2	1
FALSE	Master Protein	A0A6G7B7C5	Bro-N domain-containing protein OS=Lactobacillus iners OX=147802 GN=G6Z83_01140 PE=4 SV=1	10	1	1	1	150	17.1	9.82	0	1	1
FALSE	Master Protein	A0A9E2KR28	BspA family leucine-rich repeat surface protein (Fragment) OS=Candidatus Lactobacillus pullistercoris OX=2838636 GN=H9806_00815 PE=4 SV=1	1	1	5	1	786	86.2	5.19	0	1	1
FALSE	Master Protein	A0A135Z129	BspA family leucine-rich repeat surface protein OS=Lactobacillus crispatus OX=47770 GN=CEE75_06215 PE=4 SV=1	7	1	1	1	140	14.9	6.54	0	1	1
FALSE	Master Protein	A0AA47GGR8	BspA family leucine-rich repeat surface protein OS=Lactobacillus helsingborgensis OX=1218494 GN=LDX53_08145 PE=4 SV=1	1	1	1	1	1235	134.1	5.2	0	1	1
FALSE	Master Protein	A0A0F4LLN8	BspA family leucine-rich repeat surface protein OS=Lactobacillus kullabergensis OX=1218493 GN=JF76_01600 PE=4 SV=1	2	1	1	1	668	74.8	8.41	0	1	1
FALSE	Master Protein	A0A0F4LA08	BspA family leucine-rich repeat surface protein OS=Lactobacillus melliventris OX=1218507 GN=JF74_15310 PE=4 SV=1	2	1	1	1	623	67.7	9.2	0	1	1
FALSE	Master Protein	A0A3M0NQG5	BspA family leucine-rich repeat surface protein OS=Lactobacillus sp. ESL0225 OX=2069351 GN=F5ESL0225_04160 PE=4 SV=1	1	1	1	1	798	89.4	7.5	0	1	1
FALSE	Master Protein	A0A3M0LW71	BspA family leucine-rich repeat surface protein OS=Lactobacillus sp. ESL0246 OX=2069359 GN=F5ESL0246_00510 PE=4 SV=1	5	2	3	2	607	68.3	8.25	0	2	1
FALSE	Master Protein	A0A3M0LQ85	BspA family leucine-rich repeat surface protein OS=Lactobacillus sp. ESL0246 OX=2069359 GN=F5ESL0246_07340 PE=4 SV=1	3	1	1	1	684	76.5	9.52	0	1	1
FALSE	Master Protein	A0A3M0NTB3	BspA family leucine-rich repeat surface protein OS=Lactobacillus sp. ESL0261 OX=2069348 GN=F5ESL0261_09350 PE=4 SV=1	1	1	2	1	956	104.9	8.73	0	1	1
FALSE	Master Protein	A0A3M0P060	BspA family leucine-rich repeat surface protein OS=Lactobacillus sp. ESL0263 OX=2069350 GN=F5ESL0263_03365 PE=4 SV=1	3	1	1	1	718	80.1	9.19	0	1	1
FALSE	Master Protein	A0A3M0NFU0	BspA family leucine-rich repeat surface protein OS=Lactobacillus sp. ESL0263 OX=2069350 GN=F5ESL0263_08000 PE=4 SV=1	5	2	4	2	708	77.2	5.62	0	2	1
FALSE	Master Protein	A0A3M0NFU6	BspA family leucine-rich repeat surface protein OS=Lactobacillus sp. ESL0263 OX=2069350 GN=F5ESL0263_08020 PE=4 SV=1	2	1	1	1	651	70.2	4.98	0	1	1
FALSE	Master Protein	K0NW84	Butyryl-CoA dehydrogenase OS=Lactobacillus equicursoris DSM 19284 = JCM 14600 = CIP 110162 OX=1293597 GN=FC20_GL001265 PE=3 SV=1	5	1	1	1	538	58	6.34	0	1	1
FALSE	Master Protein	A0A9E2KSD0	C39 family peptidase OS=Candidatus Lactobacillus pullistercoris OX=2838636 GN=H9806_04285 PE=4 SV=1	10	1	1	1	124	14.6	10.36	0	1	1
FALSE	Master Protein	A0A9X3W6I7	C39 family peptidase OS=Lactobacillus amylovorus OX=1604 GN=ODU72_08995 PE=4 SV=1	5	1	1	1	237	27	9.29	0	1	1
FALSE	Master Protein	A0A3M0NK95	C4-dicarboxylate ABC transporter OS=Lactobacillus sp. ESL0263 OX=2069350 GN=F5ESL0263_03130 PE=3 SV=1	3	1	1	1	468	50.2	9.23	0	1	1
FALSE	Master Protein	A0A0R1VIR8	C4-dicarboxylate anaerobic carrier dcuC OS=Lactobacillus kitasatonis DSM 16761 = JCM 1039 OX=1423767 GN=FC59_GL001296 PE=4 SV=1	3	1	1	1	510	56.3	9.32	0	1	1
FALSE	Master Protein	A0AA47B481	C5a peptidase OS=Lactobacillus helsingborgensis OX=1218494 GN=LDX53_00110 PE=3 SV=1	1	2	2	2	1840	198.3	5.69	0	2	1
FALSE	Master Protein	Q9S4K2	C5a peptidase OS=Lactobacillus helveticus OX=1587 GN=prtH PE=3 SV=1	3	5	5	4	1849	199.5	8.73	0	5	1
FALSE	Master Protein	Q74HA7	C5a peptidase OS=Lactobacillus johnsonii (strain CNCM I-12250 / La1 / NCC 533) OX=257314 GN=LJ_1840 PE=3 SV=1	3	4	4	4	2209	240.1	5.43	0	4	1
FALSE	Master Protein	A0A1F1QW42	C5a peptidase OS=Lactobacillus sp. HMSC08B12 OX=1581136 GN=HMPREF3168_02455 PE=3 SV=1	1	1	1	1	1931	209.9	7.31	0	1	1
FALSE	Master Protein	A0A2A7RH86	C5a peptidase OS=Lactobacillus sp. UMNPBX1 OX=2042046 GN=CP352_05675 PE=3 SV=1	1	3	3	2	1930	208.3	8.46	0	3	1
FALSE	Master Protein	D1YKP5	CAAX amino terminal protease family protein OS=Lactobacillus gasseri 224-1 OX=679196 GN=HMPREF9209_1730 PE=3 SV=1	8	1	1	1	221	24.9	9.2	0	1	1
FALSE	Master Protein	C2EQ72	CAAX amino terminal protease family protein OS=Lactobacillus ultunensis DSM 16047 OX=525365 GN=HMPREF0548_1818 PE=3 SV=1	2	1	1	1	393	44.6	9.26	0	1	1
FALSE	Master Protein	A0A1Y4TJY7	CAAX protease OS=Lactobacillus gallinarum OX=52242 GN=B5E63_10285 PE=4 SV=1	5	2	2	2	331	39.9	8.54	0	2	1
FALSE	Master Protein	A0A2R3JMC5	Cadherin domain-containing protein OS=Lactobacillus sp. CBA3605 OX=2099788 GN=C5Z25_02810 PE=4 SV=1	1	1	1	1	1998	208.5	5.26	0	1	1
FALSE	Master Protein	A0A0R1S1Z7	Calcineurin-like phosphoesterase domain-containing protein OS=Lactobacillus psittaci DSM 15354 OX=1122152 GN=FC23_GL000823 PE=4 SV=1	4	2	3	2	449	52	7.53	0	2	1
FALSE	Master Protein	A0A7L5UGJ5	Calcineurin-like phosphoesterase domain-containing protein OS=Lactobacillus sp. 3B(2020) OX=2695882 GN=GTO83_03145 PE=4 SV=1	2	1	2	1	645	72.7	5.22	0	1	1
FALSE	Master Protein	A0A437SWQ0	CamS family sex pheromone protein OS=Lactobacillus xujianguonis OX=2495899 GN=EJK17_02710 PE=4 SV=1	4	1	1	1	381	41.7	9.32	0	1	1
FALSE	Master Protein	I7IVW2	CamS sex pheromone family protein OS=Lactobacillus hominis DSM 23910 = CRBIP 24.179 OX=1423758 GN=BN55_02210 PE=4 SV=1	6	2	2	2	379	41.4	9.32	0	2	1
FALSE	Master Protein	A0A556UAE8	CAP domain-containing protein OS=Lactobacillus sp. LL6 OX=2596827 GN=FOD82_00755 PE=4 SV=1	3	1	1	1	410	45.7	9.5	0	1	1
FALSE	Master Protein	A0A0D6A341	CapR homology domain-containing protein OS=Lactobacillus acetotolerans OX=1600 GN=LA749_03840 PE=4 SV=1	3	1	2	1	333	38.9	9.8	0	1	1
FALSE	Master Protein	A0A2M9WNW5	Capsid protein OS=Lactobacillus crispatus OX=47770 GN=BHU41_11440 PE=4 SV=1	2	1	2	1	396	43.9	5.33	0	1	1
FALSE	Master Protein	A0A0F4LBC3	Capsid protein OS=Lactobacillus kullabergensis OX=1218493 GN=JF76_07500 PE=4 SV=1	3	1	1	1	317	36	5.39	0	1	1
FALSE	Master Protein	I7KLC7	Capsid protein OS=Lactobacillus pasteurii DSM 23907 = CRBIP 24.76 OX=1423790 GN=BN53_04200 PE=4 SV=1	9	1	1	1	211	22.5	4.79	0	1	1
FALSE	Master Protein	A0A256LGP1	Capsid protein OS=Lactobacillus taiwanensis OX=508451 GN=CBF70_04090 PE=4 SV=1	8	1	1	1	360	41	5.07	0	1	1
FALSE	Master Protein	A0A1Y4Q4T3	Capsular biosynthesis protein OS=Lactobacillus gallinarum OX=52242 GN=B5E95_06650 PE=4 SV=1	6	1	1	1	309	36.4	9.64	0	1	1
FALSE	Master Protein	A0A0R1UMQ2	Capsular biosynthesis protein OS=Lactobacillus kalixensis DSM 16043 OX=1423763 GN=FC46_GL001501 PE=4 SV=1	7	1	1	1	229	26.9	8.28	0	1	1
FALSE	Master Protein	A0A854ZPV0	Capsular biosynthesis protein OS=Lactobacillus sp. UMNPBX4 OX=2042043 GN=CP355_06420 PE=4 SV=1	2	1	1	1	308	36.9	9.35	0	1	1
FALSE	Master Protein	K1MQ40	Capsular polysaccharide biosynthesis protein CpsC OS=Lactobacillus crispatus FB077-07 OX=883092 GN=HMPREF9249_00858 PE=3 SV=1	7	2	2	2	292	32.2	9.99	0	2	1
FALSE	Master Protein	A0AAD1G6T4	Capsular polysaccharide synthesis protein OS=Lactobacillus delbrueckii subsp. delbrueckii OX=83684 GN=LDE01_16540 PE=4 SV=1	7	2	2	2	308	37.2	8.19	0	2	1
FALSE	Master Protein	A0A556UAI6	Capsule biosynthesis protein CapC OS=Lactobacillus sp. LL6 OX=2596827 GN=FOD82_00955 PE=3 SV=1	5	1	1	1	330	39.4	8.97	0	1	1
FALSE	Master Protein	A0A9X6PA88	Capsule biosynthesis protein OS=Lactobacillus johnsonii OX=33959 GN=CBF50_00710 PE=4 SV=1	3	1	1	1	374	42.5	9.55	0	1	1
FALSE	Master Protein	A0A0R1P5Z8	Carbamate kinase OS=Lactobacillus gallinarum DSM 10532 = JCM 2011 OX=1423748 GN=FC37_GL001648 PE=3 SV=1	3	1	2	1	316	34.2	8.88	0	1	1
FALSE	Master Protein	A0A2X0RC82	carbamate kinase OS=Lactobacillus helveticus OX=1587 GN=BC335_0905 PE=3 SV=1	17	1	1	1	140	15.3	9.17	0	1	1
FALSE	Master Protein	A0A9Q5G8C0	carbamate kinase OS=Lactobacillus helveticus OX=1587 GN=IMAU30003_00932 PE=3 SV=1	9	1	1	1	113	12.2	4.92	0	1	1
FALSE	Master Protein	A0A5N1ID28	Carbamate kinase OS=Lactobacillus jensenii OX=109790 GN=arcC PE=3 SV=1	4	1	1	1	304	32.3	7.09	0	1	1
FALSE	Master Protein	C2EK99	Carbamate kinase OS=Lactobacillus ultunensis DSM 16047 OX=525365 GN=arcC PE=3 SV=1	5	1	1	1	316	34.3	7.21	0	1	1
FALSE	Master Protein	A0AAE8KQX7	Carbamoyl phosphate synthase large chain OS=Lactobacillus apis OX=303541 GN=carB PE=3 SV=1	1	2	2	2	1060	116.8	4.94	0	2	1
FALSE	Master Protein	A0A2N5KWI9	Carbamoyl phosphate synthase large chain OS=Lactobacillus crispatus OX=47770 GN=carB PE=3 SV=1	1	1	2	1	1062	117.3	4.92	0	1	1
FALSE	Master Protein	A0A4Q7DW86	Carbamoyl phosphate synthase large chain OS=Lactobacillus delbrueckii OX=1584 GN=carB PE=3 SV=1	3	3	4	3	1066	118.1	5.16	0	3	1
FALSE	Master Protein	A8YVZ3	Carbamoyl phosphate synthase large chain OS=Lactobacillus helveticus (strain DPC 4571) OX=405566 GN=carB PE=3 SV=1	1	1	1	1	1062	117.3	4.97	0	1	1
FALSE	Master Protein	A0AA87DDE4	Carbamoyl phosphate synthase large chain OS=Lactobacillus paragasseri JV-V03 OX=525326 GN=carB PE=3 SV=1	2	1	1	1	1062	117.5	5.02	0	1	1
FALSE	Master Protein	I7KL44	Carbamoyl phosphate synthase large chain OS=Lactobacillus pasteurii DSM 23907 = CRBIP 24.76 OX=1423790 GN=carB PE=3 SV=1	2	1	2	1	1050	115.9	4.87	0	1	1
FALSE	Master Protein	A0A6A8MB04	Carbamoyl phosphate synthase large chain OS=Lactobacillus porci OX=2012477 GN=carB PE=3 SV=1	2	1	1	1	1061	116.8	5.03	0	1	1
FALSE	Master Protein	C2EKL2	Carbamoyl phosphate synthase large chain OS=Lactobacillus ultunensis DSM 16047 OX=525365 GN=carB PE=3 SV=1	1	1	1	1	1062	117.7	4.97	0	1	1
FALSE	Master Protein	A0A916QHD9	Carbamoyl phosphate synthase large subunit OS=Lactobacillus corticis OX=2201249 GN=carB_2 PE=3 SV=1	1	1	1	1	1062	118.6	6.89	0	1	1
FALSE	Master Protein	A0A556UC87	Carbamoyl phosphate synthase large subunit OS=Lactobacillus sp. LL6 OX=2596827 GN=FOD82_04260 PE=3 SV=1	1	1	3	1	1059	118.3	6.74	0	1	1
FALSE	Master Protein	A0A256LGK7	Carbamoyl phosphate synthase large subunit OS=Lactobacillus taiwanensis OX=508451 GN=CBF70_03090 PE=3 SV=1	6	3	3	3	1054	117.3	6.86	0	3	1
FALSE	Master Protein	A0A1Y4UCG0	Carbamoyl phosphate synthase small chain OS=Lactobacillus gallinarum OX=52242 GN=carA PE=3 SV=1	6	1	1	1	365	40.5	5.96	0	1	1
FALSE	Master Protein	A0A0R1U7F3	Carbamoyl phosphate synthase small chain OS=Lactobacillus kalixensis DSM 16043 OX=1423763 GN=carA PE=3 SV=1	5	1	1	1	364	40.3	5.57	0	1	1
FALSE	Master Protein	A0A7X9N5A1	Carbamoyl phosphate synthase small chain OS=Lactobacillus sp. MRS-253-APC-2B OX=2725305 GN=carA PE=3 SV=1	10	1	1	1	362	40	6.28	0	1	1
FALSE	Master Protein	A0A356VQI2	Carbamoyl phosphate synthase small subunit OS=Lactobacillus acetotolerans OX=1600 GN=LA749_04615 PE=4 SV=1	5	1	1	1	351	38.7	4.63	0	1	1
FALSE	Master Protein	D1YIR1	Carbamoyl phosphate synthase small subunit OS=Lactobacillus gasseri 224-1 OX=679196 GN=HMPREF9209_0834 PE=4 SV=1	7	1	1	1	152	17	5.91	0	1	1
FALSE	Master Protein	A0A0R1VC04	carbamoyl-phosphate synthase (glutamine-hydrolyzing) OS=Lactobacillus kitasatonis DSM 16761 = JCM 1039 OX=1423767 GN=FC59_GL001411 PE=4 SV=1	6	1	1	1	351	38.7	4.82	0	1	1
FALSE	Master Protein	A0A349MYM8	Carbamoyl-phosphate synthase large subunit (Fragment) OS=Lactobacillus sp OX=1591 GN=DCW31_10490 PE=3 SV=1	2	1	2	1	740	80.3	5.15	0	1	1
FALSE	Master Protein	A0AAE8GWH8	Carbamoyl-phosphate synthase large subunit OS=Lactobacillus apis OX=303541 GN=GA0061073_0331 PE=3 SV=1	1	1	1	1	1058	117.7	6.04	0	1	1
FALSE	Master Protein	A0A0R2G9H4	Carbamoylphosphate synthase large subunit OS=Lactobacillus selangorensis OX=81857 GN=IV38_GL000359 PE=3 SV=1	1	1	1	1	1059	116.9	5.64	0	1	1
FALSE	Master Protein	A0A349MYN0	Carbamoyl-phosphate synthase large subunit OS=Lactobacillus sp OX=1591 GN=DCW31_10505 PE=3 SV=1	3	1	1	1	645	71.9	7.12	0	1	1
FALSE	Master Protein	A0A2R3JQK8	Carbamoyl-phosphate synthase large subunit OS=Lactobacillus sp. CBA3605 OX=2099788 GN=C5Z25_08595 PE=3 SV=1	3	3	3	3	1020	108.7	5.69	0	3	1
FALSE	Master Protein	A0A0F4LIZ8	Carbamoyl-phosphate synthase, large subunit OS=Lactobacillus kimbladii OX=1218506 GN=carB PE=3 SV=1	1	1	1	1	1058	117.2	8.84	0	1	1
FALSE	Master Protein	A0A249NKA9	Carbohydrate deacetylase OS=Lactobacillus gasseri DSM 14869 OX=1380360 GN=N506_0517 PE=4 SV=1	11	1	1	1	253	29.2	5.21	0	1	1
FALSE	Master Protein	A0A349MYN6	Carbohydrate kinase (Fragment) OS=Lactobacillus sp OX=1591 GN=DCW31_10535 PE=3 SV=1	2	1	1	1	434	47.6	5.43	0	1	1
FALSE	Master Protein	U6F982	Carbohydrate kinase FGGY N-terminal domain-containing protein OS=Lactobacillus helveticus CIRM-BIA 951 OX=1226334 GN=LHCIRMBIA951_01848 PE=3 SV=1	12	1	3	1	127	14	5.43	0	1	1
FALSE	Master Protein	A0AA47B4F0	Carbohydrate kinase OS=Lactobacillus helsingborgensis OX=1218494 GN=LDX53_01530 PE=4 SV=1	3	1	1	1	518	57.3	6.18	0	1	1
FALSE	Master Protein	A0A0F4LMT8	Carbohydrate kinase OS=Lactobacillus kimbladii OX=1218506 GN=JF75_03270 PE=4 SV=1	2	1	1	1	482	54.6	8.15	0	1	1
FALSE	Master Protein	A0A7L5UJN3	Carbonic anhydrase OS=Lactobacillus sp. 3B(2020) OX=2695882 GN=GTO83_09660 PE=3 SV=1	9	1	1	1	205	22.6	6.86	0	1	1
FALSE	Master Protein	A0A948TIQ5	Carboxylate--amine ligase OS=Candidatus Paralactobacillus gallistercoris OX=2838724 GN=H9901_01620 PE=4 SV=1	3	1	1	1	418	48.5	8.06	0	1	1
FALSE	Master Protein	A0A5P5ZH72	Carboxylate--amine ligase OS=Lactobacillus acetotolerans OX=1600 GN=LA749_00915 PE=4 SV=1	4	1	1	1	432	50.4	7.87	0	1	1
FALSE	Master Protein	A0A1I1RUA1	Carboxylate--amine ligase OS=Lactobacillus bombicola OX=1505723 GN=DS834_05995 PE=4 SV=1	4	1	1	1	424	49.8	6.23	0	1	1
FALSE	Master Protein	A0A916QKM7	Carboxylate--amine ligase OS=Lactobacillus corticis OX=2201249 GN=LCB40_15730 PE=4 SV=1	3	1	1	1	432	50.6	5.88	0	1	1
FALSE	Master Protein	A0A1Y4Q4J2	Carboxylate--amine ligase OS=Lactobacillus gallinarum OX=52242 GN=B5E95_06975 PE=4 SV=1	6	2	2	1	427	50.5	5.95	0	2	1
FALSE	Master Protein	A0A6G7B6N6	Carboxylate--amine ligase OS=Lactobacillus iners OX=147802 GN=G6Z83_06435 PE=4 SV=1	5	2	3	2	421	49.1	7.69	0	2	1
FALSE	Master Protein	A0A8I1LG44	Carboxylate--amine ligase OS=Lactobacillus sp. A27 OX=2796363 GN=JEM49_02580 PE=4 SV=1	6	2	2	1	427	50.4	5.95	0	2	1
FALSE	Master Protein	A0A3M0NE17	Carboxylate--amine ligase OS=Lactobacillus sp. ESL0225 OX=2069351 GN=F5ESL0225_07225 PE=4 SV=1	3	1	1	1	424	49.8	6.35	0	1	1
FALSE	Master Protein	A0A437SVT0	Carboxylate--amine ligase OS=Lactobacillus xujianguonis OX=2495899 GN=EJK17_04065 PE=4 SV=1	3	1	1	1	433	50.7	7.28	0	1	1
FALSE	Master Protein	A0AAC8W8K4	Carboxymethylenebutenolidase OS=Lactobacillus helveticus OX=1587 GN=ALV80_05855 PE=4 SV=1	6	1	1	1	238	26.1	9.74	0	1	1
FALSE	Master Protein	A0A2Z6TFW3	Carboxymethylenebutenolidase OS=Lactobacillus rodentium OX=947835 GN=mhpC PE=4 SV=1	8	1	2	1	239	26.2	10.04	0	1	1
FALSE	Master Protein	A0A2M9WKG0	Carboxymuconolactone decarboxylase (Fragment) OS=Lactobacillus crispatus OX=47770 GN=BHU41_10720 PE=4 SV=1	9	1	1	1	172	19.3	8.24	0	1	1
FALSE	Master Protein	A0A0F4LN85	Carboxymuconolactone decarboxylase family protein OS=Lactobacillus apis OX=303541 GN=JF72_12630 PE=4 SV=1	13	1	1	1	105	11.8	7.37	0	1	1
FALSE	Master Protein	A0AA47B3F6	Carboxymuconolactone decarboxylase family protein OS=Lactobacillus helsingborgensis OX=1218494 GN=LDX53_07620 PE=4 SV=1	17	1	1	1	105	11.7	6.54	0	1	1
FALSE	Master Protein	V5EMM8	Carboxymuconolactone decarboxylase OS=Lactobacillus crispatus EM-LC1 OX=1328863 GN=Lc367_0370 PE=4 SV=1	7	1	1	1	243	27.3	5.27	0	1	1
FALSE	Master Protein	A0A6A1YZ07	Carboxymuconolactone decarboxylase OS=Lactobacillus crispatus OX=47770 GN=F8251_10215 PE=4 SV=1	3	1	1	1	243	27.5	5.74	0	1	1
FALSE	Master Protein	A0A7H9EBN9	Carboxymuconolactone decarboxylase OS=Lactobacillus crispatus OX=47770 GN=GTO85_09940 PE=4 SV=1	12	2	4	2	243	27.3	5.1	0	2	1
FALSE	Master Protein	A0A0F4LDJ1	Carboxymuconolactone decarboxylase OS=Lactobacillus melliventris OX=1218507 GN=JF74_10030 PE=4 SV=1	10	1	1	1	135	15.2	4.93	0	1	1
FALSE	Master Protein	A0A7L5UHU9	Carboxymuconolactone decarboxylase OS=Lactobacillus sp. 3B(2020) OX=2695882 GN=GTO83_05185 PE=4 SV=1	9	1	1	1	258	29.5	5.43	0	1	1
FALSE	Master Protein	A0AAC9VNC8	Carboxypeptidase OS=Lactobacillus delbrueckii subsp. lactis DSM 20072 OX=888027 GN=LDL72_08865 PE=4 SV=1	1	1	1	1	695	76	9.82	0	1	1
FALSE	Master Protein	A0A267MAI5	Carboxypeptidase OS=Lactobacillus johnsonii OX=33959 GN=A3Q24_01585 PE=4 SV=1	1	1	1	1	685	76	9.09	0	1	1
FALSE	Master Protein	A0A2R3JTS6	Carboxypeptidase OS=Lactobacillus sp. CBA3606 OX=2099789 GN=C5Z26_02105 PE=4 SV=1	6	4	4	3	772	83.2	9.41	0	4	1
FALSE	Master Protein	I7L9P1	Carboxy-terminal processing protease OS=Lactobacillus hominis DSM 23910 = CRBIP 24.179 OX=1423758 GN=BN55_09110 PE=3 SV=1	2	1	1	1	475	52	9.61	0	1	1
FALSE	Master Protein	A0A837BUW8	Carboxyvinyl-carboxyphosphonate phosphorylmutase OS=Lactobacillus sp. wkB10 OX=1545701 GN=LACWKB10_0816 PE=4 SV=1	6	1	2	1	237	26.4	8.85	0	1	1
FALSE	Master Protein	A0A9E2NUQ1	Cardiolipin synthase OS=Candidatus Lactobacillus pullistercoris OX=2838636 GN=cls PE=3 SV=1	2	1	1	1	494	57.9	9.51	0	1	1
FALSE	Master Protein	A0A353UBD2	Cardiolipin synthase OS=Lactobacillus acetotolerans OX=1600 GN=cls PE=3 SV=1	2	1	1	1	485	56.4	9.79	0	1	1
FALSE	Master Protein	D4YUQ9	Cardiolipin synthase OS=Lactobacillus amylolyticus DSM 11664 OX=585524 GN=cls PE=3 SV=1	3	1	2	1	494	57.6	9.04	0	1	1
FALSE	Master Protein	D4YUY9	Cardiolipin synthase OS=Lactobacillus amylolyticus DSM 11664 OX=585524 GN=cls2 PE=3 SV=1	5	1	1	1	485	56.6	9.45	0	1	1
FALSE	Master Protein	A0A1C2D2Z4	cardiolipin synthase OS=Lactobacillus crispatus OX=47770 GN=AYP82_01030 PE=4 SV=1	3	1	1	1	456	52.4	9.13	0	1	1
FALSE	Master Protein	U4QM09	Cardiolipin synthase OS=Lactobacillus helveticus CIRM-BIA 953 OX=1226335 GN=LHCIRMBIA953_00730 PE=3 SV=1	6	2	3	2	485	56.6	9.66	0	2	1
FALSE	Master Protein	A0A2X0RBG0	Cardiolipin synthase OS=Lactobacillus helveticus OX=1587 GN=cls_2 PE=4 SV=1	23	1	1	1	79	9.2	8.13	0	1	1
FALSE	Master Protein	A0A4S2BLE7	Cardiolipin synthase OS=Lactobacillus intestinalis OX=151781 GN=cls PE=3 SV=1	2	1	1	1	494	57.4	9.47	0	1	1
FALSE	Master Protein	A0A7L5UFH3	Cardiolipin synthase OS=Lactobacillus sp. 3B(2020) OX=2695882 GN=cls PE=3 SV=1	3	1	4	1	488	56.5	9.07	0	1	1
FALSE	Master Protein	A0A8I1I563	Cardiolipin synthase OS=Lactobacillus sp. A27 OX=2796363 GN=cls PE=3 SV=1	2	1	2	1	485	56.8	9.67	0	1	1
FALSE	Master Protein	C2EKA5	Cardiolipin synthase OS=Lactobacillus ultunensis DSM 16047 OX=525365 GN=HMPREF0548_0101 PE=3 SV=1	2	1	2	1	496	57.5	9.32	0	1	1
FALSE	Master Protein	A0A437STB7	Cardiolipin synthase OS=Lactobacillus xujianguonis OX=2495899 GN=cls PE=3 SV=1	2	1	1	1	494	57.1	8.87	0	1	1
FALSE	Master Protein	A0A1V3Y580	Carotenoid biosynthesis protein OS=Lactobacillus gasseri OX=1596 GN=BXT97_02310 PE=4 SV=1	23	1	1	1	87	9.9	6.51	0	1	1
FALSE	Master Protein	A0A0F4LUN3	Catabolite control protein A OS=Lactobacillus apis OX=303541 GN=JF72_02860 PE=4 SV=1	10	2	2	1	333	37	6.2	0	2	1
FALSE	Master Protein	A0A0R1Y4P5	Catabolite control protein A OS=Lactobacillus hamsteri DSM 5661 = JCM 6256 OX=1423754 GN=FC39_GL000435 PE=4 SV=1	7	2	2	1	333	37.2	5.52	0	2	1
FALSE	Master Protein	A0A0R1SA42	Catabolite control protein A OS=Lactobacillus psittaci DSM 15354 OX=1122152 GN=FC23_GL000980 PE=4 SV=1	6	2	2	1	339	37.8	5.69	0	2	1
FALSE	Master Protein	A0A2R3JN96	Catabolite control protein A OS=Lactobacillus sp. CBA3605 OX=2099788 GN=ccpA PE=4 SV=1	4	1	1	1	336	36.2	5.36	0	1	1
FALSE	Master Protein	A0A9Q4HWB3	Cation diffusion facilitator family transporter OS=Lactobacillus delbrueckii OX=1584 GN=N5B59_02220 PE=4 SV=1	10	1	1	1	295	32.4	5.38	0	1	1
FALSE	Master Protein	C2EMY9	Cation diffusion facilitator family transporter OS=Lactobacillus ultunensis DSM 16047 OX=525365 GN=HMPREF0548_1024 PE=4 SV=1	2	1	1	1	512	57.8	9.04	0	1	1
FALSE	Master Protein	I7IVZ0	Cation transport ATPase OS=Lactobacillus hominis DSM 23910 = CRBIP 24.179 OX=1423758 GN=BN55_04070 PE=4 SV=1	1	1	1	1	795	88	8.94	0	1	1
FALSE	Master Protein	A0A3R6WAW8	Cation transporter OS=Lactobacillus bombicola OX=1505723 GN=DS834_04595 PE=4 SV=1	4	1	2	1	297	33.4	5.97	0	1	1
FALSE	Master Protein	A0A7X7BRE7	Cation transporter OS=Lactobacillus sp OX=1591 GN=GX669_04455 PE=4 SV=1	4	1	1	1	299	33.7	6.76	0	1	1
FALSE	Master Protein	A0AA46QFB0	Cation transporter OS=Lactobacillus sp. c10Ua232AE OX=2508709 GN=ETI26_06525 PE=4 SV=1	3	1	1	1	296	33.2	7.4	0	1	1
FALSE	Master Protein	A0A9E2KSB1	Cation:proton antiporter OS=Candidatus Lactobacillus pullistercoris OX=2838636 GN=H9806_05985 PE=3 SV=1	3	1	1	1	390	42.3	5.95	0	1	1
FALSE	Master Protein	A0A948TIU3	Cation:proton antiporter OS=Candidatus Paralactobacillus gallistercoris OX=2838724 GN=H9901_01820 PE=4 SV=1	1	1	1	1	610	67.6	8.79	0	1	1
FALSE	Master Protein	A0A9Q4F4V0	Cation-translocating P-type ATPase OS=Lactobacillus delbrueckii OX=1584 GN=N5B59_05545 PE=4 SV=1	5	4	5	1	874	94.4	5.54	0	4	1
FALSE	Master Protein	A0A4S2BQ72	Cation-translocating P-type ATPase OS=Lactobacillus intestinalis OX=151781 GN=E5351_03025 PE=4 SV=1	2	2	3	1	878	95.1	5.66	0	2	1
FALSE	Master Protein	A0A7X9N4K5	Cation-translocating P-type ATPase OS=Lactobacillus sp. MRS-253-APC-2B OX=2725305 GN=HF864_01780 PE=4 SV=1	1	1	1	1	792	86.3	8.62	0	1	1
FALSE	Master Protein	A0A7X9N5R5	Cation-translocating P-type ATPase OS=Lactobacillus sp. MRS-253-APC-2B OX=2725305 GN=HF864_03555 PE=4 SV=1	2	1	1	1	881	95.7	5.9	0	1	1
FALSE	Master Protein	A0A0R2FHU2	Cation-transporting ATPase E OS=Lactobacillus selangorensis OX=81857 GN=IV38_GL001562 PE=4 SV=1	2	1	1	1	781	84.9	7.9	0	1	1
FALSE	Master Protein	Q5FKL4	Cation-transporting atpase OS=Lactobacillus acidophilus (strain ATCC 700396 / NCK56 / N2 / NCFM) OX=272621 GN=LBA0903 PE=4 SV=1	2	1	1	1	806	88.7	8.41	0	1	1
FALSE	Master Protein	A0A0F4LT75	Cation-transporting ATPase OS=Lactobacillus apis OX=303541 GN=JF72_07840 PE=4 SV=1	2	1	1	1	757	82.6	8.35	0	1	1
FALSE	Master Protein	I7JUF0	Cation-transporting ATPase OS=Lactobacillus hominis DSM 23910 = CRBIP 24.179 OX=1423758 GN=BN55_06895 PE=4 SV=1	2	2	3	1	883	96.7	9.33	0	2	1
FALSE	Master Protein	A0A0R1U863	Cation-transporting atpase OS=Lactobacillus kalixensis DSM 16043 OX=1423763 GN=FC46_GL000771 PE=4 SV=1	3	2	3	2	804	88.8	7.81	0	2	1
FALSE	Master Protein	A0A0R1S389	Cation-transporting ATPase OS=Lactobacillus psittaci DSM 15354 OX=1122152 GN=FC23_GL000779 PE=4 SV=1	3	2	2	2	803	87.9	6.96	0	2	1
FALSE	Master Protein	A0A0R1SFH1	Cation-transporting ATPase PacL OS=Lactobacillus psittaci DSM 15354 OX=1122152 GN=FC23_GL000114 PE=4 SV=1	1	1	1	1	914	101.2	6.7	0	1	1
FALSE	Master Protein	D0R5V4	Cation-transporting ATPase PacL3 OS=Lactobacillus johnsonii (strain FI9785) OX=633699 GN=pacL3 PE=4 SV=1	8	5	7	4	894	97.1	7.94	0	5	1
FALSE	Master Protein	A0A0R1UFZ2	Cation-transporting ATPase, P-type OS=Lactobacillus kalixensis DSM 16043 OX=1423763 GN=FC46_GL000740 PE=4 SV=1	6	4	4	2	878	95.4	5.4	0	4	1
FALSE	Master Protein	A0A0R2FKC2	Cation-transporting P-type ATPase N-terminal domain-containing protein OS=Lactobacillus selangorensis OX=81857 GN=IV38_GL001247 PE=4 SV=1	2	1	1	1	945	102.6	6.44	0	1	1
FALSE	Master Protein	A0A6B2FUI9	Cation-transporting P-type ATPase OS=Lactobacillus paragasseri OX=2107999 GN=GWG61_06620 PE=4 SV=1	2	2	2	2	933	103	7.56	0	2	1
FALSE	Master Protein	A0A3M0MX47	Cation-transporting P-type ATPase OS=Lactobacillus sp. ESL0233 OX=2069354 GN=F5ESL0233_02395 PE=4 SV=1	2	1	1	1	918	101.6	9.04	0	1	1
FALSE	Master Protein	A0A060CDA1	CAZy families CBM48|GH13 protein (Fragment) OS=uncultured Lactobacillus sp OX=153152 PE=4 SV=1	19	1	1	1	57	6.9	4.94	0	1	1
FALSE	Master Protein	A0A060C4W8	CAZy families CBM48|GH13 protein (Fragment) OS=uncultured Lactobacillus sp OX=153152 PE=4 SV=1	18	1	1	1	67	8.1	9.09	0	1	1
FALSE	Master Protein	A0A060CE27	CAZy families CBM50 protein (Fragment) OS=uncultured Lactobacillus sp OX=153152 PE=4 SV=1	26	1	2	1	66	7.8	7.49	0	1	1
FALSE	Master Protein	A0A060BMS8	CAZy families CE9 protein (Fragment) OS=uncultured Lactobacillus sp OX=153152 PE=4 SV=1	14	1	1	1	111	12.9	6.67	0	1	1
FALSE	Master Protein	A0A060BV76	CAZy families GH13 protein (Fragment) OS=uncultured Lactobacillus sp OX=153152 PE=4 SV=1	27	1	1	1	116	13.2	5.53	0	1	1
FALSE	Master Protein	A0A060BV22	CAZy families GH13 protein (Fragment) OS=uncultured Lactobacillus sp OX=153152 PE=4 SV=1	15	1	1	1	78	8.8	4.65	0	1	1
FALSE	Master Protein	A0A060BVI1	CAZy families GH13 protein (Fragment) OS=uncultured Lactobacillus sp OX=153152 PE=4 SV=1	10	1	3	1	107	12.2	7.42	0	1	1
FALSE	Master Protein	A0A060C9D4	CAZy families GH13 protein OS=uncultured Lactobacillus sp OX=153152 PE=4 SV=1	10	1	1	1	112	12.9	7.37	0	1	1
FALSE	Master Protein	A0A060CDC4	CAZy families GH38 protein (Fragment) OS=uncultured Lactobacillus sp OX=153152 PE=4 SV=1	13	1	1	1	107	12.5	6.79	0	1	1
FALSE	Master Protein	A0A060CJS0	CAZy families GH4 protein (Fragment) OS=uncultured Lactobacillus sp OX=153152 PE=4 SV=1	17	1	1	1	52	6.2	7.96	0	1	1
FALSE	Master Protein	A0A060CFZ9	CAZy families GH43 protein (Fragment) OS=uncultured Lactobacillus sp OX=153152 PE=4 SV=1	11	1	4	1	106	12.4	7.96	0	1	1
FALSE	Master Protein	A0A060CAL7	CAZy families GH73 protein OS=uncultured Lactobacillus sp OX=153152 PE=4 SV=1	9	1	1	1	134	15.3	8.05	0	1	1
FALSE	Master Protein	A0A060C9K4	CAZy families GH78 protein (Fragment) OS=uncultured Lactobacillus sp OX=153152 PE=4 SV=1	10	1	1	1	147	15.8	8.18	0	1	1
FALSE	Master Protein	A0A060CGP4	CAZy families GT2 protein (Fragment) OS=uncultured Lactobacillus sp OX=153152 PE=3 SV=1	11	1	1	1	140	16.8	8.16	0	1	1
FALSE	Master Protein	A0A060CL31	CAZy families GT4 protein OS=uncultured Lactobacillus sp OX=153152 PE=4 SV=1	19	1	1	1	100	11.7	9.99	0	1	1
FALSE	Master Protein	A0A060BX24	CAZy families GT5 protein OS=uncultured Lactobacillus sp OX=153152 PE=4 SV=1	10	1	1	1	116	13.3	9.1	0	1	1
FALSE	Master Protein	C8PAA0	CBS domain protein OS=Lactobacillus iners DSM 13335 OX=525328 GN=ysiA PE=4 SV=1	5	1	1	1	291	33.2	4.63	0	1	1
FALSE	Master Protein	I7LBW5	CBS domain protein OS=Lactobacillus pasteurii DSM 23907 = CRBIP 24.76 OX=1423790 GN=BN53_07670 PE=4 SV=1	6	1	1	1	288	32.5	4.46	0	1	1
FALSE	Master Protein	C2ELX5	CBS domain protein OS=Lactobacillus ultunensis DSM 16047 OX=525365 GN=HMPREF0548_0671 PE=4 SV=1	9	2	2	2	287	32.7	4.74	0	2	1
FALSE	Master Protein	C2EP20	CBS domain protein OS=Lactobacillus ultunensis DSM 16047 OX=525365 GN=HMPREF0548_1416 PE=4 SV=1	10	1	1	1	156	18	9.38	0	1	1
FALSE	Master Protein	A0A5N1ID25	CBS domain-containing protein OS=Lactobacillus jensenii OX=109790 GN=F6H94_02855 PE=4 SV=1	6	1	2	1	228	25.8	8.03	0	1	1
FALSE	Master Protein	A0A556UAV8	CBS domain-containing protein OS=Lactobacillus sp. LL6 OX=2596827 GN=FOD82_01620 PE=4 SV=1	12	1	1	1	234	26.2	8.47	0	1	1
FALSE	Master Protein	A0A7X7H308	CCA tRNA nucleotidyltransferase (Fragment) OS=Lactobacillus sp OX=1591 GN=GX669_04925 PE=3 SV=1	4	1	1	1	186	21.5	5.22	0	1	1
FALSE	Master Protein	C8PAP1	CCA-adding enzyme OS=Lactobacillus iners DSM 13335 OX=525328 GN=papS PE=3 SV=1	3	1	1	1	433	50	6.42	0	1	1
FALSE	Master Protein	A0A5N1IA48	CCA-adding enzyme OS=Lactobacillus jensenii OX=109790 GN=cca PE=3 SV=1	2	1	1	1	396	45	5.11	0	1	1
FALSE	Master Protein	A0A2R3JLF4	CCA-adding enzyme OS=Lactobacillus sp. CBA3605 OX=2099788 GN=cca PE=3 SV=1	9	3	3	3	407	44.9	5.74	0	3	1
FALSE	Master Protein	A0A3M0NQ48	CCA-adding enzyme OS=Lactobacillus sp. ESL0225 OX=2069351 GN=cca PE=3 SV=1	5	2	4	2	397	44.6	8.59	0	2	1
FALSE	Master Protein	A0A3M0NKB3	CCA-adding enzyme OS=Lactobacillus sp. ESL0263 OX=2069350 GN=cca PE=3 SV=1	4	1	1	1	400	45	5.26	0	1	1
FALSE	Master Protein	A0A417ZGF6	Cd(2+)-exporting ATPase OS=Lactobacillus bombicola OX=1505723 GN=cadA PE=3 SV=1	3	1	1	1	623	67	6.05	0	1	1
FALSE	Master Protein	A0A916VHM9	Cd(2+)-exporting ATPase OS=Lactobacillus corticis OX=2201249 GN=zntA_2 PE=3 SV=1	2	1	1	1	618	66.2	5.54	0	1	1
FALSE	Master Protein	V5ER10	Cd(2+)-exporting ATPase OS=Lactobacillus crispatus EM-LC1 OX=1328863 GN=Lc367_1647 PE=3 SV=1	6	3	3	3	620	66.2	6.44	0	3	1
FALSE	Master Protein	A0A1Y4W0C6	Cd(2+)-exporting ATPase OS=Lactobacillus gallinarum OX=52242 GN=B5E44_08245 PE=3 SV=1	3	2	2	2	630	68	5.54	0	2	1
FALSE	Master Protein	A0A806A8Y7	Cd(2+)-exporting ATPase OS=Lactobacillus gasseri (strain ATCC 33323 / DSM 20243 / BCRC 14619 / CIP 102991 / JCM 1131 / KCTC 3163 / NCIMB 11718 / NCTC 13722 / AM63) OX=324831 GN=LGAS_1826 PE=3 SV=1	2	1	1	1	630	67.5	7.23	0	1	1
FALSE	Master Protein	A0A6A7K1N7	Cd(2+)-exporting ATPase OS=Lactobacillus helveticus OX=1587 GN=cadA PE=3 SV=1	6	2	3	2	618	65.8	5.33	0	2	1
FALSE	Master Protein	A0A7L5UIY6	Cd(2+)-exporting ATPase OS=Lactobacillus sp. 3B(2020) OX=2695882 GN=cadA PE=3 SV=1	2	1	1	1	606	65.4	6.25	0	1	1
FALSE	Master Protein	C2EP19	Cd(2+)-exporting ATPase OS=Lactobacillus ultunensis DSM 16047 OX=525365 GN=cadA PE=3 SV=1	1	1	3	1	618	65.9	5.83	0	1	1
FALSE	Master Protein	A0A4Q7DV80	C-di-GMP-specific phosphodiesterase OS=Lactobacillus delbrueckii OX=1584 GN=LDELB18P1_1449 PE=4 SV=1	10	1	1	1	151	17.2	9.07	0	1	1
FALSE	Master Protein	A0AA46QGT5	CDP-diacylglycerol--glycerol-3-phosphate 3-phosphatidyltransferase OS=Lactobacillus sp. c10Ua232AE OX=2508709 GN=pgsA PE=3 SV=1	8	1	1	1	187	20.7	7.96	0	1	1
FALSE	Master Protein	A0A2R3JMF8	CDP-diacylglycerol--glycerol-3-phosphate 3-phosphatidyltransferase OS=Lactobacillus sp. CBA3605 OX=2099788 GN=pgsA PE=3 SV=1	8	1	2	1	194	21.5	9.2	0	1	1
FALSE	Master Protein	A0A9E2KS98	CDP-glycerol glycerophosphotransferase family protein OS=Candidatus Lactobacillus pullistercoris OX=2838636 GN=H9806_05820 PE=4 SV=1	6	1	1	1	381	45	9.1	0	1	1
FALSE	Master Protein	I7IYF3	CDP-glycerol:glycerophosphate glycerophosphotransferase OS=Lactobacillus pasteurii DSM 23907 = CRBIP 24.76 OX=1423790 GN=BN53_09495 PE=3 SV=1	2	1	2	1	383	45	7.69	0	1	1
FALSE	Master Protein	A0A6G7B9Y6	CDP-glycerol--glycerophosphate glycerophosphotransferase OS=Lactobacillus iners OX=147802 GN=G6Z83_05315 PE=4 SV=1	3	1	2	1	377	44.5	8.82	0	1	1
FALSE	Master Protein	A0A948TJN8	Cell cycle protein GpsB OS=Candidatus Paralactobacillus gallistercoris OX=2838724 GN=gpsB PE=3 SV=1	6	1	1	1	158	18.2	8.32	0	1	1
FALSE	Master Protein	A0A249NIS2	Cell cycle protein GpsB OS=Lactobacillus gasseri DSM 14869 OX=1380360 GN=N506_0353 PE=3 SV=1	6	1	1	1	263	29.9	4.74	0	1	1
FALSE	Master Protein	A0A0R2KRF7	Cell division initiation protein OS=Lactobacillus amylovorus DSM 16698 OX=695563 GN=IV44_GL000265 PE=3 SV=1	4	1	1	1	268	30.6	4.46	0	1	1
FALSE	Master Protein	A0A0F4LSJ4	Cell division protein DivIB OS=Lactobacillus apis OX=303541 GN=divIB PE=3 SV=1	10	2	2	1	283	32.4	9.54	0	2	1
FALSE	Master Protein	K0NVR2	Cell division protein DivIB OS=Lactobacillus equicursoris DSM 19284 = JCM 14600 = CIP 110162 OX=1293597 GN=divIB PE=3 SV=1	3	1	1	1	280	31.6	9.91	0	1	1
FALSE	Master Protein	A0A9X7XUR8	Cell division protein DivIB OS=Lactobacillus johnsonii OX=33959 GN=divIB PE=3 SV=1	4	1	1	1	282	31.7	9.96	0	1	1
FALSE	Master Protein	A0AA46QFY2	Cell division protein DivIB OS=Lactobacillus sp. c10Ua232AE OX=2508709 GN=divIB PE=3 SV=1	7	2	2	2	284	32.1	9.95	0	2	1
FALSE	Master Protein	A0A2R3JSH9	Cell division protein DivIB OS=Lactobacillus sp. CBA3605 OX=2099788 GN=divIB PE=3 SV=1	3	1	1	1	290	32.5	10.3	0	1	1
FALSE	Master Protein	A0A2R3JZX8	Cell division protein DivIB OS=Lactobacillus sp. CBA3606 OX=2099789 GN=divIB PE=3 SV=1	3	1	1	1	290	32.4	10.17	0	1	1
FALSE	Master Protein	A0A3M0P0F9	Cell division protein DivIB OS=Lactobacillus sp. ESL0263 OX=2069350 GN=divIB PE=3 SV=1	7	2	2	1	283	32.3	9.58	0	2	1
FALSE	Master Protein	A0A267M5A4	Cell division protein DivIVA OS=Lactobacillus johnsonii OX=33959 GN=A3Q24_07165 PE=3 SV=1	5	1	1	1	262	30.1	4.58	0	1	1
FALSE	Master Protein	A0A349MTN8	Cell division protein DivIVA OS=Lactobacillus sp OX=1591 GN=DCW31_01405 PE=4 SV=1	7	1	1	1	203	21.7	4.75	0	1	1
FALSE	Master Protein	A0A948TKA8	Cell division protein FtsA OS=Candidatus Paralactobacillus gallistercoris OX=2838724 GN=ftsA PE=3 SV=1	2	1	1	1	440	48	5.26	0	1	1
FALSE	Master Protein	A0AAE8KR87	Cell division protein FtsA OS=Lactobacillus apis OX=303541 GN=ftsA PE=3 SV=1	2	1	1	1	452	49.1	9.22	0	1	1
FALSE	Master Protein	A0A0F4LSN8	Cell division protein FtsA OS=Lactobacillus apis OX=303541 GN=ftsA PE=3 SV=1	3	1	7	1	452	49.3	9.25	0	1	1
FALSE	Master Protein	A0A844FMC2	Cell division protein FtsA OS=Lactobacillus equicursoris OX=420645 GN=ftsA PE=3 SV=1	3	1	1	1	462	49.9	5.77	0	1	1
FALSE	Master Protein	I7LG14	Cell division protein FtsA OS=Lactobacillus gigeriorum DSM 23908 = CRBIP 24.85 OX=1423751 GN=ftsA PE=3 SV=1	7	3	4	3	450	48.2	9.17	0	3	1
FALSE	Master Protein	C2E5X0	Cell division protein FtsA OS=Lactobacillus johnsonii ATCC 33200 OX=525330 GN=ftsA PE=3 SV=1	2	1	2	1	456	49.6	5.41	0	1	1
FALSE	Master Protein	A0A9X5AKT0	Cell division protein FtsA OS=Lactobacillus johnsonii OX=33959 GN=ftsA PE=3 SV=1	2	1	1	1	456	49.5	5.49	0	1	1
[truncated: 9,224 more rows]
